# Supplementary material for: AGP and EXO‐LIKE genes promote brassinosteroid‐dependent anisotropic growth
Source: New Phytol. 2026 Mar 8;250(4):2384–98. doi: 10.1111/nph.71063 (PMC13103426; doi:10.1111/nph.71063)
Supplement: Supplementary file 1 — Dataset S1 AGP gene expression data from single‐cell and bulk RNA sequencing experiments. [file NPH-250-2384-s004.xlsx]

## Sheet: Sheet1
New Phytologist Supporting Information
Article title:	AGP and EXO-LIKE genes promote brassinosteroid-dependent anisotropic growth
Authors:	Daria Novikova, Surbhi Rana, Kunkun Li, H. Nicholay Diaz-Ardila, Nicola Trozzi, Luis Alonso Baez, Thorsten Hamann, Mateusz Majda & Christian S. Hardtke
Article acceptance date: 15 February 2026

## Sheet: A) AGP gene list
Arabidopsis thaliana arabinogalactan family proteins (AGPs), after Ma et al. Frontiers in Plant Science (2017)
GeneName	ID	Subfamily	Gene Family
AtFLA1	At5g55730	chimeric with fasciclin-like domains	Arabinogalactan proteins
AtFLA10	At3g60900	chimeric with fasciclin-like domains	Arabinogalactan proteins
AtFLA11	At5g03170	chimeric with fasciclin-like domains	Arabinogalactan proteins
AtFLA12	At5g60490	chimeric with fasciclin-like domains	Arabinogalactan proteins
AtFLA13	At5g44130	chimeric with fasciclin-like domains	Arabinogalactan proteins
AtFLA14	At3g12660	chimeric with fasciclin-like domains	Arabinogalactan proteins
AtFLA15	At3g52370	chimeric with fasciclin-like domains	Arabinogalactan proteins
AtFLA16	At2g35860	chimeric with fasciclin-like domains	Arabinogalactan proteins
AtFLA17	At5g06390	chimeric with fasciclin-like domains	Arabinogalactan proteins
AtFLA18	At3g11700	chimeric with fasciclin-like domains	Arabinogalactan proteins
AtFLA19	At1g15190	chimeric with fasciclin-like domains	Arabinogalactan proteins
AtFLA2	At4g12730	chimeric with fasciclin-like domains	Arabinogalactan proteins
AtFLA20	At5g40940	chimeric with fasciclin-like domains	Arabinogalactan proteins
AtFLA21	At5g06920	chimeric with fasciclin-like domains	Arabinogalactan proteins
AtFLA3	At2g24450	chimeric with fasciclin-like domains	Arabinogalactan proteins
AtFLA4	At3g46550	chimeric with fasciclin-like domains	Arabinogalactan proteins
AtFLA5	At4g31370	chimeric with fasciclin-like domains	Arabinogalactan proteins
AtFLA6	At2g20520	chimeric with fasciclin-like domains	Arabinogalactan proteins
AtFLA7	At2g04780	chimeric with fasciclin-like domains	Arabinogalactan proteins
AtFLA8	At2g45470	chimeric with fasciclin-like domains	Arabinogalactan proteins
AtFLA9	At1g03870	chimeric with fasciclin-like domains	Arabinogalactan proteins
AtENODL1	At5g53870	chimeric with nodulin-like domains	Arabinogalactan proteins
AtENODL10	At5g57920	chimeric with nodulin-like domains	Arabinogalactan proteins
AtENODL11	At2g23990	chimeric with nodulin-like domains	Arabinogalactan proteins
AtENODL12	At4g30590	chimeric with nodulin-like domains	Arabinogalactan proteins
AtENODL13	At5g25090	chimeric with nodulin-like domains	Arabinogalactan proteins
AtENODL14	At2g25060	chimeric with nodulin-like domains	Arabinogalactan proteins
AtENODL15	At4g31840	chimeric with nodulin-like domains	Arabinogalactan proteins
AtENODL16	At3g01070	chimeric with nodulin-like domains	Arabinogalactan proteins
AtENODL18	At1g08500	chimeric with nodulin-like domains	Arabinogalactan proteins
AtENODL19	At4g12880	chimeric with nodulin-like domains	Arabinogalactan proteins
AtENODL2	At4g27520	chimeric with nodulin-like domains	Arabinogalactan proteins
AtENODL20	At2g27035	chimeric with nodulin-like domains	Arabinogalactan proteins
AtENODL3	At4g28365	chimeric with nodulin-like domains	Arabinogalactan proteins
AtENODL4	At4g32490	chimeric with nodulin-like domains	Arabinogalactan proteins
AtENODL5	At3g18590	chimeric with nodulin-like domains	Arabinogalactan proteins
AtENODL6	At1g48940	chimeric with nodulin-like domains	Arabinogalactan proteins
AtENODL7	At1g79800	chimeric with nodulin-like domains	Arabinogalactan proteins
AtENODL8	At1g64640	chimeric with nodulin-like domains	Arabinogalactan proteins
AtENODL9	At3g20570	chimeric with nodulin-like domains	Arabinogalactan proteins
AtSC1	At2g26720	chimeric with nodulin-like domains	Arabinogalactan proteins
AtSC2	At2g31050	chimeric with nodulin-like domains	Arabinogalactan proteins
AtSC3	At5g20230	chimeric with nodulin-like domains	Arabinogalactan proteins
AtSC4	At5g26330	chimeric with nodulin-like domains	Arabinogalactan proteins
AtUC1	At2g32300	chimeric with nodulin-like domains	Arabinogalactan proteins
AtUC2	At2g44790	chimeric with nodulin-like domains	Arabinogalactan proteins
AtUC3	At3g60280	chimeric with nodulin-like domains	Arabinogalactan proteins
AtUC4	At1g22480	chimeric with nodulin-like domains	Arabinogalactan proteins
AtUC5	At1g72230	chimeric with nodulin-like domains	Arabinogalactan proteins
AtUC7	At3g60270	chimeric with nodulin-like domains	Arabinogalactan proteins
AtUC8	At5g07475	chimeric with nodulin-like domains	Arabinogalactan proteins
AtXYLP10	At3g43720	chimeric with xylogen-like domains	Arabinogalactan proteins
AtXYLP11	At2g48130	chimeric with xylogen-like domains	Arabinogalactan proteins
AtXYLP12	At3g22600	chimeric with xylogen-like domains	Arabinogalactan proteins
AtXYLP13	At2g27130	chimeric with xylogen-like domains	Arabinogalactan proteins
AtXYLP3	At4g08670	chimeric with xylogen-like domains	Arabinogalactan proteins
AtXYLP4	At5g09370	chimeric with xylogen-like domains	Arabinogalactan proteins
AtXYLP5	At1g36150	chimeric with xylogen-like domains	Arabinogalactan proteins
AtXYLP6	At1g55260	chimeric with xylogen-like domains	Arabinogalactan proteins
AtXYLP7	At2g44300	chimeric with xylogen-like domains	Arabinogalactan proteins
AtXYLP8	At4g14815	chimeric with xylogen-like domains	Arabinogalactan proteins
AtXYLP9	At2g44290	chimeric with xylogen-like domains	Arabinogalactan proteins
AtXYP1	At5g64080	chimeric with xylogen-like domains	Arabinogalactan proteins
AtXYP2	At2g13820	chimeric with xylogen-like domains	Arabinogalactan proteins
AtAGP1	At5g64310	classical	Arabinogalactan proteins
AtAGP10	At4g09030	classical	Arabinogalactan proteins
AtAGP11	At3g01700	classical	Arabinogalactan proteins
AtAGP17	At2g23130	classical	Arabinogalactan proteins
AtAGP18	At4g37450	classical	Arabinogalactan proteins
AtAGP19	At1g68725	classical	Arabinogalactan proteins
AtAGP2	At2g22470	classical	Arabinogalactan proteins
AtAGP25	At5g18690	classical	Arabinogalactan proteins
AtAGP26	At2g47930	classical	Arabinogalactan proteins
AtAGP27	At3g06360	classical	Arabinogalactan proteins
AtAGP28	At1g03820	classical	Arabinogalactan proteins
AtAGP29	At1g36150	classical	Arabinogalactan proteins
AtAGP3	At4g40090	classical	Arabinogalactan proteins
AtAGP30	At2g33790	classical	Arabinogalactan proteins
AtAGP31	At1g28290	classical	Arabinogalactan proteins
AtAGP32	At5g21160	classical	Arabinogalactan proteins
AtAGP33	At5g56330	classical	Arabinogalactan proteins
AtAGP4	At5g10430	classical	Arabinogalactan proteins
AtAGP5	At1g35230	classical	Arabinogalactan proteins
AtAGP50	At1g24520	classical	Arabinogalactan proteins
AtAGP51	At1g31250	classical	Arabinogalactan proteins
AtAGP52	At1g63530	classical	Arabinogalactan proteins
AtAGP53	At1g63540	classical	Arabinogalactan proteins
AtAGP54	At2g28440	classical	Arabinogalactan proteins
AtAGP55	At2g45000	classical	Arabinogalactan proteins
AtAGP56	At3g22070	classical	Arabinogalactan proteins
AtAGP57	At3g45230	classical	Arabinogalactan proteins
AtAGP58	At4g16980	classical	Arabinogalactan proteins
AtAGP6	At5g14380	classical	Arabinogalactan proteins
AtAGP7	At5g65390	classical	Arabinogalactan proteins
AtAGP9	At2g14890	classical	Arabinogalactan proteins
HAE1	At1g62760	classical	Arabinogalactan proteins
HAE2	At3g50580	classical	Arabinogalactan proteins
HAE3	At4g11430	classical	Arabinogalactan proteins
HAE4	At4g22470	classical	Arabinogalactan proteins
AtAGP12	At3g13520	peptide	Arabinogalactan proteins
AtAGP13	At4g26320	peptide	Arabinogalactan proteins
AtAGP14	At5g56540	peptide	Arabinogalactan proteins
AtAGP15	At5g11740	peptide	Arabinogalactan proteins
AtAGP16	At2g46330	peptide	Arabinogalactan proteins
AtAGP20	At3g61640	peptide	Arabinogalactan proteins
AtAGP21	At1g55330	peptide	Arabinogalactan proteins
AtAGP22	At5g53250	peptide	Arabinogalactan proteins
AtAGP23	At3g57690	peptide	Arabinogalactan proteins
AtAGP24	At5g40730	peptide	Arabinogalactan proteins
AtAGP40	At3g20865	peptide	Arabinogalactan proteins
AtAGP41	At5g24105	peptide	Arabinogalactan proteins
AtAGP42	At1g51915	peptide	Arabinogalactan proteins
AtAGP43	At2g41905	peptide	Arabinogalactan proteins
AtAGP44	At3g01730	peptide	Arabinogalactan proteins
AtAGP45	At5g12880	peptide	Arabinogalactan proteins

## Sheet: B) AGPs, scRNAseq, cell type
AGP genes root cell type expression (cpm) in scRNAseq data, extracted from Nolan et al. Science (2023)
GeneName	ID	Quiescent Center	Columella	Lateral.Root.Cap	Atrichoblast	Trichoblast	Cortex	Endodermis	Phloem	Xylem	Procambium	Pericycle
AtAGP1	At5g64310	12.6181	21.7004	22.3385	20.8389	20.1588	20.1114	20.3661	19.0186	19.7118	20.5314	20.6352
AtAGP10	At4g09030	9.26099	16.8289	18.5676	17.2366	16.1307	17.1229	19.5131	17.248	15.4132	18.721	19.7906
AtAGP11	At3g01700	0	10.6378	9.00643	7.58572	8.54849	0	5.15401	6.9642	0	10.2009	11.0124
AtAGP2	At2g22470	9.88626	23.0679	22.7774	21.3946	21.6905	21.3092	21.122	18.3833	21.2007	20.8865	21.1215
AtAGP25	At5g18690	0	13.0194	12.6602	11.9028	12.6722	14.8306	16.9032	14.8957	11.2353	13.8185	17.2595
AtAGP26	At2g47930	0	13.5534	13.8522	11.1874	13.2869	16.1217	17.9268	11.8317	11.8224	13.6458	13.9191
AtAGP27	At3g06360	0	13.8671	10.7372	10.3731	10.8605	10.6718	10.7111	13.6777	11.9971	14.6997	14.4763
AtAGP3	At4g40090	0	16.1374	16.747	14.2857	21.424	14.6449	15.021	13.501	13.6143	14.664	15.2953
AtAGP4	At5g10430	7.83749	14.6249	15.3402	16.3484	15.0993	16.6774	17.0758	15.3215	14.6148	17.1439	16.71
AtAGP5	At1g35230	9.34713	14.9347	11.0403	7.18631	11.5418	8.33864	9.23547	0	8.31318	7.97587	11.4178
AtAGP50	At1g24520	0	0	0	0	0	0	0	0	0	6.56702	0
AtAGP51	At1g31250	0	0	0	0	4.40911	0	0	0	0	0	0
AtAGP52	At1g63530	0	15.3225	14.4587	12.0117	13.9953	9.3569	11.113	9.84116	13.4529	11.2412	10.0968
AtAGP53	At1g63540	0	0	0	0	8.05414	0	0	0	0	0	0
AtAGP54	At2g28440	0	11.6644	13.1427	11.0238	14.9519	6.53123	9.37343	7.51196	7.71462	10.0928	10.2696
AtAGP55	At2g45000	8.48386	14.0602	16.1251	13.3708	13.6759	13.2209	13.5056	12.3413	11.686	14.406	15.0068
AtAGP56	At3g22070	0	8.46753	9.66011	7.92632	8.62219	0	9.18847	6.11189	8.77066	10.0091	10.9694
AtAGP57	At3g45230	7.01438	15.4592	16.4064	13.479	13.5507	14.2132	14.1625	11.8489	14.1432	13.8053	13.637
AtAGP58	At4g16980	0	0	6.6733	0	0	0	0	9.37698	0	6.47316	8.51376
AtAGP6	At5g14380	0	9.53016	11.5748	7.63695	10.2283	10.165	0	7.39944	7.75074	9.43057	9.25831
AtAGP7	At5g65390	7.83749	17.678	18.4619	18.4092	17.0526	19.7495	20.5536	16.8762	15.745	19.0976	19.9738
AtAGP9	At2g14890	10.7164	18.4793	20.2482	19.928	18.2188	20.5161	20.1644	17.5361	19.8673	19.2313	19.5976
AtFLA1	At5g55730	7.83749	14.5222	17.3113	12.3658	12.4095	13.8401	16.1572	15.1032	13.0939	16.4542	17.4027
AtFLA10	At3g60900	10.8765	16.5178	17.4963	11.6804	11.3943	11.3019	12.2143	10.2895	7.75112	9.69112	10.8086
AtFLA11	At5g03170	0	11.4539	10.9584	10.2617	11.1176	9.54488	10.5824	9.01253	18.7747	12.6694	11.2288
AtFLA12	At5g60490	0	0	10.298	7.6088	8.98394	6.92911	8.85872	0	17.5539	11.7419	10.4119
AtFLA13	At5g44130	0	13.1159	13.3409	15.5009	12.2662	16.2853	12.185	12.4786	9.74685	13.0688	15.589
AtFLA15	At3g52370	0	14.4102	15.677	15.7606	15.1895	15.7526	13.4322	12.1059	16.8355	12.0922	14.5859
AtFLA16	At2g35860	0	14.3877	15.5946	17.3217	15.6495	17.2358	16.33	15.8345	17.3811	15.6193	16.7752
AtFLA17	At5g06390	0	14.4726	15.4588	16.2896	15.1712	15.8521	14.793	13.6137	14.3215	14.3834	14.6774
AtFLA18	At3g11700	8.67432	16.9583	18.3156	18.6656	17.7333	17.6798	17.5247	15.7203	15.9836	17.4694	17.6343
AtFLA19	At1g15190	0	12.1811	13.3145	12.3093	10.6798	11.0095	11.0032	8.58901	9.07732	11.5673	10.1973
AtFLA2	At4g12730	6.58797	16.76	18.5087	18.3619	17.1466	19.2461	18.6987	17.2462	16.7376	18.9644	18.6532
AtFLA20	At5g40940	0	0	0	0	7.22306	0	0	0	5.86969	8.29716	6.60767
AtFLA21	At5g06920	0	0	7.22356	7.64588	6.58954	0	6.00648	0	0	8.30632	0
AtFLA3	At2g24450	0	0	0	6.11589	0	0	0	0	5.18228	0	0
AtFLA4	At3g46550	0	13.9419	15.2261	12.14	11.8988	13.5574	13.6578	13.2121	12.5862	14.3834	14.3615
AtFLA5	At4g31370	0	0	0	0	9.0413	9.46804	0	10.306	0	6.9591	8.13946
AtFLA6	At2g20520	0	11.6178	12.8355	9.70216	16.9653	10.1488	10.1794	9.19246	8.6978	9.92433	11.3044
AtFLA7	At2g04780	7.81687	15.544	17.2706	16.2934	16.9557	17.5846	16.3106	15.5701	18.3947	18.1466	17.7072
AtFLA8	At2g45470	9.7395	16.2915	17.345	13.9138	15.2873	14.6105	15.5974	18.6336	15.707	19.983	20.236
AtFLA9	At1g03870	0	17.9079	18.7538	20.3929	17.7923	21.0431	19.8273	17.2533	16.7603	18.432	19.6072
HAE1	At1g62760	0	0	0	0	7.65942	0	0	0	0	0	0
HAE2	At3g50580	0	0	0	0	0	0	0	0	0	0	0
HAE3	At4g11430	0	0	0	0	0	0	0	0	0	0	0
AtAGP17	At2g23130	0	10.7502	11.5543	8.12713	0	11.2431	14.7015	7.77675	9.15329	7.19558	7.51935
AtAGP18	At4g37450	0	13.5656	16.1181	15.6854	14.2374	14.9097	17.9899	16.3607	17.0846	16.0009	15.7607
AtAGP19	At1g68725	0	9.76285	0	0	0	0	0	0	16.3024	5.85726	8.91591
AtAGP28	At1g03820	0	0	0	6.86229	10.6648	0	9.95163	7.30784	14.794	9.76071	12.6317
AtAGP29	At1g36150	0	0	0	0	0	0	0	0	0	0	0
AtAGP30	At2g33790	0	14.6251	18.2098	19.3791	15.5757	12.9284	13.1752	9.18176	13.4546	13.7947	13.6887
AtAGP31	At1g28290	11.6065	18.6565	23.2348	20.458	18.4789	15.5222	16.6008	14.2994	15.5756	15.5329	15.5018
AtAGP32	At5g21160	6.58797	14.2226	15.8325	10.9643	13.3296	11.6972	12.9969	12.0964	10.3865	14.2269	15.6582
AtAGP33	At5g56330	0	8.13229	10.1747	0	0	0	0	0	0	0	0
AtENODL1	At5g53870	0	0	9.24945	0	0	0	0	0	0	0	0
AtENODL10	At5g57920	0	0	9.34911	9.03495	0	8.91267	0	0	0	4.29138	9.74047
AtENODL11	At2g23990	0	0	0	0	0	0	0	0	0	0	0
AtENODL12	At4g30590	0	0	0	0	8.82599	0	0	0	4.48642	0	0
AtENODL13	At5g25090	0	7.78119	14.9874	10.6172	11.0634	10.8614	10.6831	7.6694	9.28404	9.24505	9.09699
AtENODL14	At2g25060	0	0	12.7412	0	0	0	0	4.54217	4.18228	10.7982	6.43679
AtENODL15	At4g31840	0	11.8785	16.5347	10.1571	7.98677	8.88664	7.4143	8.26846	8.34722	5.83906	4.5807
AtENODL16	At3g01070	8.59935	14.8074	16.6379	11.0404	13.4105	10.7491	11.8819	10.6994	15.2661	10.6697	11.0886
AtENODL18	At1g08500	0	15.6751	17.3511	17.5781	15.4442	17.0304	16.0186	13.7724	13.2139	14.9387	15.4299
AtENODL19	At4g12880	8.37869	16.1739	17.6739	17.804	16.8065	18.5237	17.5289	15.276	14.1497	15.2954	16.985
AtENODL2	At4g27520	8.24994	18.4729	17.7211	12.1892	13.4164	11.7286	12.7405	14.4592	5.35373	12.1292	12.6774
AtENODL20	At2g27035	0	0	0	0	0	0	0	8.56711	0	6.17533	9.38509
AtENODL3	At4g28365	0	0	0	0	0	0	0	0	0	0	0
AtENODL4	At4g32490	0	0	8.25045	0	0	0	0	0	0	0	0
AtENODL5	At3g18590	0	0	0	0	0	0	0	0	0	0	0
AtENODL6	At1g48940	0	0	0	0	0	0	0	0	0	0	0
AtENODL7	At1g79800	0	0	0	0	8.963	0	0	0	5.04912	6.74113	5.33241
AtENODL8	At1g64640	7.01438	14.7192	16.0617	15.9877	15.4029	17.1967	16.9853	14.7889	14.1915	16.354	16.7496
AtENODL9	At3g20570	0	8.31594	8.81133	0	0	0	6.10433	12.4353	0	9.97173	6.5734
AtSC1	At2g26720	0	0	0	0	0	0	0	0	0	0	0
AtSC2	At2g31050	0	0	0	7.92609	0	0	0	0	0	6.4833	0
AtSC3	At5g20230	0	22.751	21.6034	16.8031	18.913	18.5809	18.3167	14.983	16.1632	16.3116	16.7292
AtSC4	At5g26330	0	10.5694	10.0161	8.61615	9.97506	10.0214	12.1516	11.2494	17.8546	12.3199	14.1311
AtUC1	At2g32300	6.58797	15.8426	16.6869	15.3332	14.4895	14.8811	20.5857	13.9544	13.8608	16.1304	16.0351
AtUC2	At2g44790	7.58797	19.3194	19.7498	21.4376	20.7228	20.6132	22.3574	18.6125	18.19	20.913	21.3923
AtUC3	At3g60280	0	12.2305	12.1514	10.8596	17.4124	11.1375	10.4937	10.7805	7.39589	10.8066	11.4538
AtUC4	At1g22480	0	8.12341	0	0	9.38016	8.58894	0	0	10.3462	0	5.50924
AtUC5	At1g72230	0	13.8478	14.7944	13.8289	13.21	13.2131	16.2757	14.2212	16.6231	19.5328	15.1647
AtUC7	At3g60270	0	0	0	0	5.08231	0	0	0	0	0	0
AtUC8	At5g07475	0	9.92454	0	0	0	0	11.397	0	0	0	8.99567
AtAGP12	At3g13520	7.81687	21.9487	21.1314	18.9022	20.3557	19.1171	21.2734	19.2439	21.0269	21.6669	21.4324
AtAGP13	At4g26320	0	17.8441	18.4911	16.9067	17.6288	17.1106	20.6835	19.4704	19.6421	21.019	21.7949
AtAGP14	At5g56540	0	18.97	19.7366	19.0108	18.731	19.5862	20.9893	19.1806	21.2835	21.3265	22.4917
AtAGP15	At5g11740	11.6245	20.1032	20.3471	18.8158	20.5348	19.3636	20.4017	19.4904	19.9713	21.1841	20.9384
AtAGP16	At2g46330	8.95659	18.8439	18.9089	17.2066	17.3427	17.6837	18.4034	15.3507	15.7005	16.8778	17.8707
AtAGP20	At3g61640	9.24994	17.2065	18.6225	16.0056	17.1054	16.3946	16.8536	16.9548	16.2349	18.0819	17.669
AtAGP21	At1g55330	7.83749	14.6478	15.3054	14.3418	14.8157	15.1836	17.4681	15.5403	16.9915	18.4192	17.806
AtAGP22	At5g53250	7.83749	17.4648	18.4824	18.094	19.0037	18.354	18.8916	17.9554	18.0074	20.5499	19.871
AtAGP23	At3g57690	0	0	0	0	0	0	0	0	0	0	0
AtAGP24	At5g40730	9.78137	19.9231	20.6378	20.4077	21.7348	20.0909	19.6246	18.7142	17.4513	19.7483	21.2287
AtAGP40	At3g20865	0	8.79138	0	0	5.56415	0	5.83255	8.12238	7.45503	7.20853	5.32957
AtAGP41	At5g24105	0	13.2639	14.4578	13.4307	14.451	13.0922	12.4918	12.263	9.37547	11.9119	14.2386
AtAGP42	At1g51915	0	0	0	0	0	0	0	0	0	8.11179	0
AtAGP43	At2g41905	0	0	9.81108	6.26246	4.68349	0	0	0	0	9.51166	6.29619
AtAGP44	At3g01730	0	8.36599	0	8.91596	13.4847	0	8.86885	0	0	9.64728	0
AtAGP45	At5g12880	0	15.0179	15.2674	16.3254	16.6832	15.4157	15.3647	12.1303	13.4218	13.3093	13.9962
AtXYLP10	At3g43720	0	12.2636	14.5836	16.3519	10.5288	8.19305	9.03569	9.13699	10.5991	10.5469	9.86184
AtXYLP11	At2g48130	0	11.7347	12.2992	11.1526	9.58844	10.7176	16.7673	8.42147	9.44915	11.498	11.5951
AtXYLP12	At3g22600	7.01438	16.104	17.0287	15.1286	14.6753	16.5062	21.5164	14.2534	13.7298	15.6507	16.1333
AtXYLP13	At2g27130	0	15.3759	15.9792	12.9075	12.7251	12.0976	12.8659	12.7287	14.2852	12.7591	13.2886
AtXYLP4	At5g09370	0	0	0	7.1082	4.20684	6.55938	4.32216	0	0	0	0
AtXYLP5	At1g36150	0	0	0	0	0	0	0	0	0	0	0
AtXYLP6	At1g55260	0	0	0	0	0	0	0	0	0	0	0
AtXYLP7	At2g44300	0	13.2351	13.3928	12.2669	13.0581	13.6768	13.3444	14.0755	14.3069	17.5585	18.3135
AtXYLP8	At4g14815	0	0	0	0	0	0	0	0	0	0	0
AtXYLP9	At2g44290	0	14.0093	14.4379	10.9798	14.8244	10.5344	10.0859	7.51448	6.80301	8.76023	11.2338
AtXYP1	At5g64080	9.74497	16.296	17.6051	10.8429	12.5407	11.1342	11.837	12.2657	11.3729	13.3244	15.1664
AtXYP2	At2g13820	0	15.0063	15.6904	13.5979	14.0487	14.2009	14.9608	17.5367	17.8087	20.4681	19.2596

## Sheet: C) AGP, scRNAseq, BR-resp.
AGP genes expression (cpm) in brassinolide (BL)-treated roots, scRNAseq data extracted from Nolan et al. Science (2023)
GeneName	None	0.5.hour.BL	1.hour.BL	2.hour.BL	4.hour.BL	8.hour.BL	brassinazole
AtAGP1	24.1628	23.5477	23.131	25.2174	22.8928	22.8032	25.125
AtAGP10	21.5919	21.2855	20.5981	22.7004	21.0264	20.5105	22.4611
AtAGP11	12.5692	11.8817	11.4172	12.785	10.8414	11.2241	13.1612
AtAGP2	25.0181	24.3741	23.9558	25.9467	23.8096	23.7043	25.8952
AtAGP25	18.5397	18.6428	18.1335	20.1636	19.2983	19.2223	19.4522
AtAGP26	18.5922	18.2007	17.1203	19.1599	17.8578	17.4105	19.0246
AtAGP27	16.4534	16.517	16.1697	18.2931	17.2177	16.5958	17.3465
AtAGP3	21.5937	21.3669	20.8012	22.3197	21.3776	21.0446	23.0392
AtAGP4	19.5099	18.3855	17.9635	20.5504	19.65	18.9324	19.087
AtAGP5	15.3385	13.1609	13.6567	15.7598	12.678	12.7604	16.2511
AtAGP50	6.56702	8.98032	6.70043	9.91045	10.2908	10.6411	8.28058
AtAGP51	4.40911	0	0	9.26392	0	6.28265	3.53121
AtAGP52	16.6449	15.074	15.175	17.0007	14.9686	14.9651	16.637
AtAGP53	8.05414	0	0	8.40567	8.71036	7.98663	8.83715
AtAGP54	15.5963	15.1294	15.6834	17.0551	16.1708	15.8042	17.3123
AtAGP55	17.587	16.1361	16.3621	18.0476	16.1631	16.0987	18.3794
AtAGP56	12.5326	10.5617	8.97227	12.46	10.3612	11.3477	11.2036
AtAGP57	17.8824	17.4909	17.3371	19.9165	17.979	17.3881	19.0063
AtAGP58	10.2542	4.93938	9.46816	9.2373	9.54245	9.21136	7.54822
AtAGP6	12.97	12.2613	12.7518	14.5633	12.8098	13.3058	14.1
AtAGP7	22.3215	22.2332	21.81	24.123	23.0231	22.4517	23.3046
AtAGP9	22.9575	22.0588	22.0758	24.5121	23.2996	22.5105	23.6265
AtFLA1	19.1749	18.4037	18.4343	20.3538	19.1089	18.2621	20.0827
AtFLA10	18.1846	16.8491	16.2494	18.6113	15.9759	15.7522	18.8239
AtFLA11	18.8375	17.8071	17.4157	18.8691	17.8763	18.586	19.6118
AtFLA12	17.6079	16.9925	17.3041	19.0269	17.7854	17.3276	18.3905
AtFLA13	17.744	17.516	18.1883	19.8938	19.2012	18.7293	19.1919
AtFLA15	18.5493	17.8342	18.1603	19.7991	18.1923	18.7116	19.7605
AtFLA16	19.8026	19.0322	19.1493	20.7238	19.3818	19.5684	20.5871
AtFLA17	18.4289	17.3093	17.651	19.6587	18.0365	17.9405	18.9842
AtFLA18	20.9243	19.9165	20.1981	22.2607	20.4792	20.0711	21.7924
AtFLA19	14.9104	13.6961	13.6204	15.8837	13.9511	13.8741	15.8721
AtFLA2	21.6105	20.9077	21.0004	23.3074	22.0181	21.4528	22.4585
AtFLA20	9.27601	5.39326	8.69181	9.93725	8.00552	9.00803	9.49532
AtFLA21	9.69154	7.27213	8.97524	11.2665	9.31926	11.2789	10.1145
AtFLA3	6.72332	5.7819	3.72902	9.16605	0	8.97397	8.17013
AtFLA4	17.15	16.6439	16.4094	18.3418	16.9014	16.6344	18.6004
AtFLA5	11.5055	11.0006	12.1527	13.0352	12.1856	11.6093	12.7351
AtFLA6	17.1559	15.6131	15.6849	17.3786	16.8385	17.6646	18.6967
AtFLA7	20.5995	20.2037	20.4932	22.2628	21.1654	21.2966	21.9553
AtFLA8	21.568	21.2031	21.2125	22.5993	21.9488	21.9089	22.7825
AtFLA9	22.6976	21.8654	21.7791	24.4507	23.0502	22.4142	23.4061
HAE1	7.65942	10.1529	8.06688	8.89913	10.5838	10.2622	9.97635
HAE2	0	0	0	0	0	4.20044	0
HAE3	0	0	5.08875	7.02449	7.78933	6.01887	7.84142
AtAGP17	15.1031	15.565	14.6898	17.0849	15.3979	14.6218	16.9755
AtAGP18	19.5926	19.0989	19.0419	21.3591	19.5197	18.7468	20.5395
AtAGP19	16.3274	15.5294	16.2026	16.7201	13.9936	16.5348	18.2438
AtAGP28	15.2329	15.1608	14.9485	16.9338	15.047	15.468	15.9718
AtAGP29	0	0	0	0	0	0	0
AtAGP30	20.0891	20.9686	20.6487	22.5393	20.86	21.173	22.2871
AtAGP31	23.5641	23.3062	23.1518	25.3974	23.4219	23.251	25.2395
AtAGP32	17.4412	16.8448	17.2747	18.6395	17.0204	17.111	18.786
AtAGP33	10.4883	3.99272	0	10.2833	7.59417	7.03643	10.2935
AtENODL1	9.24945	5.80968	5.47952	4.7033	0	0	6.90317
AtENODL10	11.307	12.4204	13.751	13.7468	11.7788	12.8176	14.0307
AtENODL11	0	4.64689	0	4.10686	0	9.10253	5.94528
AtENODL12	8.89554	0	5.84659	9.69877	7.01817	6.22567	7.64307
AtENODL13	15.3547	13.8732	14.755	16.2128	14.2485	14.3259	16.3212
AtENODL14	13.096	12.0109	14.4705	15.6501	13.97	14.242	15.9407
AtENODL15	16.6305	14.9771	15.3835	17.7669	14.4363	15.3668	17.8889
AtENODL16	17.5687	16.9246	15.7832	18.6574	16.067	16.1152	18.6287
AtENODL18	19.5338	18.7463	17.9812	20.8702	19.2652	19.0475	20.1089
AtENODL19	20.4381	20.9939	20.556	22.6372	20.7766	20.5366	21.8671
AtENODL2	19.2869	17.6188	16.9462	19.2927	15.6004	16.1534	19.8259
AtENODL20	10.1295	9.4854	14.1398	13.0611	13.4672	13.2861	14.5872
AtENODL3	0	0	5.51207	4.61166	0	7.46587	7.47644
AtENODL4	8.25045	7.29995	7.43686	11.4032	7.83352	8.14038	10.1878
AtENODL5	0	0	5.04902	0	0	0	6.195
AtENODL6	0	0	6.75459	5.70713	0	7.1542	6.55204
AtENODL7	9.40814	10.3699	8.47026	11.0324	9.79785	10.4204	10.9157
AtENODL8	19.4671	19.303	19.1632	21.8033	20.3594	19.5388	20.2888
AtENODL9	12.8678	13.7009	16.8196	15.4566	16.1056	15.9242	16.2296
AtSC1	0	6.43574	6.26227	9.11075	8.08154	8.94156	8.27711
AtSC2	8.378	7.54234	5.83909	11.5698	8.20007	5.39446	8.72825
AtSC3	23.5005	22.163	22.1196	24.1931	20.7219	20.0848	24.6198
AtSC4	18.0534	17.094	16.8812	18.3325	17.3084	17.6913	18.7984
AtUC1	20.9331	21.5019	21.0521	22.5179	21.3248	21.879	22.7898
AtUC2	24.1419	23.1491	23.3241	24.9921	23.8957	23.9024	24.6878
AtUC3	17.5795	16.6055	16.6605	18.5126	17.73	17.6517	19.2577
AtUC4	11.3867	6.19561	10.3465	10.0565	6.81031	10.1936	12.8057
AtUC5	20.0309	20.1643	20.4419	21.4749	20.9377	20.8539	21.4778
AtUC7	5.08231	10.1022	9.70136	10.8627	9.98259	9.95778	10.881
AtUC8	12.029	11.1656	11.1581	12.386	10.4068	11.494	12.9784
AtAGP12	24.2676	24.4794	24.2388	25.9642	24.6671	24.3844	25.8355
AtAGP13	23.2625	23.5857	23.5239	25.4106	24.781	24.2811	24.8654
AtAGP14	24.01	24.7605	24.0442	25.5642	24.636	24.4449	25.471
AtAGP15	23.5938	23.5098	23.0718	25.0169	23.4782	22.8742	24.8354
AtAGP16	21.1289	20.9816	21.2122	23.1223	21.721	21.4541	22.7119
AtAGP20	20.66	21.4503	20.8318	22.7329	21.0353	20.349	22.6604
AtAGP21	20.0588	20.5963	20.5091	22.4995	22.2109	20.6004	21.7073
AtAGP22	22.3061	21.9232	21.8234	24.1138	23.3562	23.0047	23.0563
AtAGP23	0	0	0	6.53328	4.7945	8.26258	0
AtAGP24	23.6736	23.7511	23.5176	25.5002	24.4093	24.2186	25.1667
AtAGP40	10.2163	11.6841	9.48125	11.8992	11.956	10.8453	11.9101
AtAGP41	16.7344	15.5571	16.0652	18.3763	17.2916	17.396	17.6277
AtAGP42	8.11179	6.55669	7.13715	8.09032	7.18365	6.48074	0
AtAGP43	10.8212	11.8158	12.3297	13.8599	11.0998	11.0281	14.1604
AtAGP44	13.7255	14.5757	15.3149	16.9817	16.4776	16.197	16.8138
AtAGP45	18.565	18.1684	18.3658	20.4236	18.5128	18.2077	19.8782
AtXYLP10	16.872	16.4058	16.746	19.6418	17.3709	17.0995	17.6383
AtXYLP11	17.0075	18.1848	18.0268	18.8782	18.0441	18.6325	18.8634
AtXYLP12	21.7453	20.61	21.0472	22.5035	21.3219	21.4603	22.4961
AtXYLP13	17.4343	17.6797	16.848	19.4399	17.4625	16.896	18.7818
AtXYLP4	8.08083	8.12334	7.85277	11.9361	8.67293	9.34097	11.2878
AtXYLP5	0	0	0	0	0	0	0
AtXYLP6	0	10.2607	8.35921	13.2935	11.7473	10.4167	10.5957
AtXYLP7	19.2271	19.4627	19.2292	20.6841	20.0739	20.0731	20.3761
AtXYLP8	0	0	0	0	4.26996	0	0
AtXYLP9	16.2027	17.0333	15.6089	17.7729	14.993	14.1308	17.6138
AtXYP1	18.4129	16.0828	15.5004	18.0618	14.8497	14.7585	18.4667
AtXYP2	21.345	21.6691	21.479	23.3682	22.6549	21.9865	22.5428

## Sheet: D) AGPs , RNAseq, TMM values
Trimmed Mean of M values (TMM) normalized AGP gene response to 1μM brassinolide treatment, after pre-treatment with 1μM of the brassinosteroid biosynthesis inhibitor brassinazole, from Clark et al. Nature Communications (2021)
GeneName	ID	BL_15min_2	BL_15min_3	BL_15min_4	Mock_15min_1	Mock_15min_2	Mock_15min_4	BL_30min_1	BL_30min_2	BL_30min_3	BL_30min_4	Mock_30min_1	Mock_30min_2	Mock_30min_3	Mock_30min_4	BL_1hr_1	BL_1hr_2	BL_1hr_3	BL_1hr_4	Mock_1hr_1	Mock_1hr_2	Mock_1hr_3	Mock_1hr_4	BL_2hr_1	BL_2hr_2	BL_2hr_3	BL_2hr_4	Mock_2hr_1	Mock_2hr_2	Mock_2hr_3	Mock_2hr_4	BL_4hr_1	BL_4hr_2	BL_4hr_3	BL_4hr_4	Mock_4hr_1	Mock_4hr_2	Mock_4hr_3	Mock_4hr_4	BL_8hr_1	BL_8hr_2	BL_8hr_3	Mock_8hr_1	Mock_8hr_2	Mock_8hr_3	Mock_8hr_4
AtAGP1	At5g64310	272.457	286.118	290.567	459.369	453.098	391.881	353.986	293.325	387.656	275.515	660.012	596.046	580.705	475.523	319.049	226.449	280.409	207.298	238.393	250.139	246.614	196.266	225.798	212.475	193.344	198.923	177.902	214.808	169.563	181.549	178.581	147.927	252.134	250.84	179.381	206.528	260.007	200.484	192.946	176.689	232.318	123.134	192.093	203.188	126.27
AtAGP10	At4g09030	214.953	221.96	231.794	256.242	269.605	290.882	255.886	223.349	248.315	210.97	329.389	270.025	306.72	239.364	152.548	125.906	154.605	124.064	100.886	108.892	109.462	84.8441	74.9196	74.1317	66.6829	75.1112	79.6336	83.5465	58.2954	64.7986	75.4512	85.6274	79.9802	71.6305	55.3605	78.3299	85.4761	64.0782	117.607	104.359	108.681	86.1298	86.5863	80.0759	77.7816
AtAGP11	At3g01700	0.00248531	0.00529662	1.13361	0	0.00147256	0	0.0156132	1.15323	0	0	1.14789	0.00281105	1.76117	1.03638	0	0.0117008	0	0.0147309	0	0	1.94715	0.00415593	1.06231	0	0	0.00172368	0	0.00369873	0	0.00181755	0.748254	0.0270136	0.0214042	0	0	1.33598	0.912941	4.11193	0.00592776	0.00362113	0.998089	0	0	3.28942e-05	0
AtAGP12	At3g13520	1592.45	1758.49	1484.08	1896.23	1995.23	1658.65	1836.67	1727.16	2059.83	1855.31	2024.56	1875.95	1957.68	1877.19	2510.46	2021.76	2386.93	2118.93	2009.74	1529.12	1828.16	1527.43	1900.7	1590.99	1613.15	1922.33	1040.93	936.927	913.885	983.03	1542.07	1945.99	1624.86	1733.77	722.268	917.605	931.686	645.677	2188.97	1716.27	2239.38	536.672	616.061	705.662	582.533
AtAGP13	At4g26320	69.0562	74.0306	54.9674	46.4286	60.1421	44.8226	40.2568	27.727	45.1404	42.4008	75.7873	59.0905	81.8509	62.3932	76.7765	46.7937	78.3549	79.3484	54.0045	32.7324	48.5024	46.1935	30.7927	40.0378	17.064	50.4845	25.5495	15.0146	15.5902	24.4539	38.8842	34.4246	37.818	37.0245	19.2035	54.0663	57.1948	30.5052	83.4759	54.3199	55.8383	22.6694	29.8474	50.0462	30.0486
AtAGP14	At5g56540	135.15	131.643	113.835	182.697	173.136	157.232	136.994	121.984	196.79	130.224	177.116	171.183	208.053	164.411	163.513	141.835	164.27	149.772	153.964	113.285	110.371	101.976	125.382	93.9775	109.405	77.3366	107.159	97.2726	89.8826	69.1309	91.9241	85.7808	80.0909	105.008	71.1397	81.342	90.9389	68.2969	86.7172	70.0394	63.8076	66.2313	90.5801	74.069	55.7582
AtAGP15	At5g11740	3229.52	3456.43	3022.68	3759.22	3849.48	3480.03	4101.53	3656.03	4490.76	3732.72	4596.07	4090.2	4416.13	3630.59	4115.63	3294.98	4141.36	3498.4	3062.33	2512.68	2753.65	2363.42	2361.41	2174.98	2338.32	2192.24	1357.45	1137.17	1141.94	1198.51	2220.82	2663.5	2591.95	2776.3	1069.18	1619.26	1633.19	1381.33	4754.54	3938.83	4728.97	2216.64	2746.98	2695.52	2309.42
AtAGP16	At2g46330	883.001	1249.47	1033.96	934.704	1207.08	1094.64	656.645	599.078	711.652	687.328	1128.76	1252.26	1289.27	1114.37	715.852	549.42	699.921	591.009	574.047	538.535	701.821	570.237	613.66	549.632	556.833	739.347	378.404	427.751	384.576	402.396	647.749	806.175	726.948	698.023	591.076	706	779.581	565.786	1323.19	1016.57	1183.5	544.348	707.638	733.686	786.28
AtAGP17	At2g23130	79.7554	46.1442	68.4474	90.1569	82.9372	83.7425	125.585	101.656	106.14	95.5211	160.125	105.983	108.813	83.3293	96.7179	66.1737	93.4143	116.12	54.5227	61.525	32.1942	46.2695	73.777	110.778	79.0785	63.5179	62.8999	44.4414	53.6534	52.1173	73.4614	57.2627	77.5813	105.726	30.2752	36.802	67.0823	34.7814	54.9097	75.3094	57.8281	42.8042	63.7015	65.0599	45.695
AtAGP18	At4g37450	220.188	243.388	196.494	200.095	243.667	198.331	322.716	277.782	399.848	338.658	368.512	346.461	447.514	360.037	619.151	429.34	640.013	515.35	342.371	283.743	357.942	272.467	222.331	236.267	215.384	258.945	121.847	112.351	87.7893	95.7459	192.243	274.941	201.088	238.702	112.635	146.51	148.607	118.74	545.54	397.481	578.31	109.449	169.18	191.181	160.971
AtAGP19	At1g68725	9.47703	3.5432	8.31938	5.04452	2.11797	5.32003	2.36015	3.69508	6.47013	8.94757	3.67059	8.13746	6.73212	7.26765	4.98334	8.40368	5.26914	6.47228	7.11279	9.97939	2.79813	5.38827	10.877	3.49692	5.10267	6.36661	8.85737	3.54538	6.46947	11.5707	0	0.0377969	1.1262	3.5008	1.86694	0.0864314	0.9	2.08327	0.0117509	0.00717605	0	1.79486	0	6.5153e-05	0
AtAGP2	At2g22470	341.484	299.779	277.208	483.251	353.638	372.625	391.525	314.265	418.321	352.12	474.891	323.041	382.69	310.153	320.04	359.086	373.708	380.532	252.323	205.184	244.642	176.014	203.834	191.618	209.962	177.802	215.29	183.295	161.208	185.767	217.304	204.644	217.725	224.458	121.896	192.637	199.269	127.132	255.806	194.508	216.359	172.279	210.006	221.206	161.149
AtAGP20	At3g61640	241.559	356.397	275.623	228.777	342.158	265.822	263.836	217.723	329.614	264.817	306.427	366.809	420.817	396.367	357.931	233.988	404.005	253.729	238.13	225.803	301.865	264.779	145.345	113.804	118.726	152.263	101.217	128.927	99.0647	147.448	124.991	135.035	117.993	121.75	148.985	171.344	175.537	131.225	268.941	236.594	237.298	137.981	193.08	219.204	230.088
AtAGP21	At1g55330	1733.85	1936.64	1485.22	1515.04	1620.92	1667.96	1694.3	1633.9	1642.4	1693.77	2036.17	1863.71	1899.96	1839.71	2066.79	2011.64	2342.77	1757.05	1475.21	1289.69	1736.79	1143.8	2047.2	1871.37	1890.01	2212.14	829.567	690.548	851.734	785.688	2304.55	2887.17	2184.04	2610.87	825.832	1158.66	1015.13	875.529	5117.09	3985.17	5585.45	753.835	1074.88	1285.2	1443.19
AtAGP22	At5g53250	170.276	260.262	186.654	175.454	210.5	176.84	182.456	182.993	219.866	169.224	193.596	181.383	174.07	168.605	266.214	201.555	204.138	212.823	180.435	96.9726	159.922	98.8642	172.716	163.836	175.603	170.188	88.4237	82.9472	80.4348	90.3713	160.773	163.192	121.207	169.49	85.8446	107.819	92.5483	100.839	140.233	140.876	149.565	72.5042	109.48	106.1	67.5593
AtAGP23	At3g57690	0.00966951	0.0206317	0.0300807	0	2.05035	1.63763	1.38778e-17	1.38778e-17	1.38778e-17	1.38778e-17	1.38778e-17	1.38778e-17	1.38778e-17	1.38778e-17	1.99593	1.18625	0	0.0362437	1.67494	0	0	0.0102028	0.0171088	1.8552	0	0.0100308	0	1.12104	1.89139	1.05828	0	0.0156886	1.0905	0.838772	0	1.27767	0	1.04116	0.0288453	0.0175985	0	0.824469	0	1.00089	2.84266
AtAGP24	At5g40730	306.366	348.572	323.022	290.888	293.506	300.39	341.529	315.328	340.668	279.839	429.17	348.491	376.092	313.247	404.788	374.066	425.996	331.076	287.571	308.993	328.486	252.035	302.913	298.418	220.073	309.917	236.883	291.668	197.314	203.909	286.035	366.941	309.049	319.779	256.144	346.474	358.175	256.171	486.861	381.096	485.567	249.17	355.315	309.29	310.579
AtAGP25	At5g18690	42.4609	33.2061	40.0354	27.7995	25.9845	38.4776	45.5827	39.0907	52.7339	42.6991	61.7044	29.5907	37.5149	39.5695	50.8478	43.0039	50.5765	65.2413	46.9953	41.8739	48.5566	42.9347	28.7697	46.3022	24.0229	60.0277	26.5145	31.7517	33.3502	27.6775	38.2195	46.6031	41.0199	46.5174	27.6509	29.3072	26.4958	25.2759	59.1517	54.2797	50.8518	33.7244	34.828	36.0348	42.1257
AtAGP26	At2g47930	546.601	282.869	429.209	625.899	342.302	389.142	529.147	623.407	463.595	412.464	403.737	303.698	218.742	207.239	207.368	370.087	243.711	369.115	313.083	311.81	254.167	308.648	200.737	238.613	282.909	252.862	300.83	154.235	218.729	268.473	319.098	245.768	290.898	342.979	125.553	146.958	124.566	148.124	250.268	357.307	190.428	219.631	284.658	211.198	208.85
AtAGP27	At3g06360	0.0120423	2.20052	0.037489	1.75735	1.0368	0	1.15224	1.2385	0.888428	1.53664	2.32732	0.00794814	3.46822	4.12023	1.99463	2.36373	1.78701	1.32428	0	1.79968	0.939873	1.08609	0.0252498	1.83317	0.840274	4.14234	0	0.0318205	0.914556	1.06814	0	0.0307377	2.16862	0.794768	0	0.0702002	0	5.13498	10.0748	2.2643	5.98614	0	0.991665	1.00165	1.78612
AtAGP28	At1g03820	12.7886	13.7356	8.83675	20.6817	11.4354	14.6023	16.6304	19.807	13.8252	9.1716	16.3602	13.2555	15.9614	12.5137	13.9618	12.1048	7.89264	16.2236	9.34018	4.27892	11.4438	6.51372	8.6796	5.42245	7.02599	9.42474	0.960927	4.56799	2.71072	3.23249	4.59784	7.86167	4.48444	4.91213	4.60318	1.76997	4.56458	8.33496	3.62778	3.37436	7.98124	5.03078	2.98342	4.00386	1.75667
AtAGP29	At1g36150	31.951	36.5586	38.8777	42.6261	35.2607	24.8649	31.1198	35.2168	28.6013	26.7831	35.0291	22.4446	25.8257	31.206	36.8926	31.7704	27.4144	23.6684	23.2091	25.7982	25.6596	51.139	31.9951	24.2407	26.71	43.276	42.2959	35.0346	24.9154	39.2093	47.9829	50.4367	53.3995	55.1899	53.6339	66.9105	71.7886	46.2427	56.2182	62.2663	75.7787	90.1081	62.7014	51.0491	54.8903
AtAGP3	At4g40090	34.0993	32.1913	34.3341	49.461	33.2257	51.8574	40.0882	26.3912	34.0605	46.0373	58.224	40.7642	51.3225	37.4916	46.8622	45.0911	41.7054	54.886	27.8007	38.3725	31.3513	36.4885	42.8083	36.1963	41.8279	33.8605	24.546	37.2457	23.0374	28.7162	44.8205	52.6564	56.6638	64.5213	37.7707	65.5158	64.3781	47.2775	102.781	67.7465	70.7918	53.6894	71.6642	43.0424	42.8714
AtAGP30	At2g33790	456.192	296.396	376.696	419.288	330.855	323.197	425.841	406.996	354.527	334.709	371.989	306.738	299.523	316.374	287.133	386.124	319.259	336.102	305.786	309.923	318.015	350.423	248.104	298.309	247.832	270.909	327.352	263.651	325.496	313.068	138.965	154.463	170.016	139.07	142.403	117.824	178.199	228.598	40.7456	64.1936	42.8701	42.982	44.7849	52.0482	52.2817
AtAGP31	At1g28290	2256.2	2404.51	2661.28	2316.82	2333.37	2360.86	2254.92	2505.93	2476.21	2470.54	1965.06	2212.22	2287.53	2203.94	2136.57	2394.74	2164.9	2298.83	2302.32	2466.53	2209.05	2412.51	1954.12	2154.83	2069.82	2145.85	2178.27	2329.97	2417.92	2288.38	1752.17	2079.37	2025.3	1754.37	1759.61	1881.51	1888.56	2092.72	1352.9	1484.5	1552.39	1615.12	1578.52	1488.39	1302.29
AtAGP32	At5g21160	149.962	154.265	153.493	128.811	128.628	141.774	145.753	135.893	122.674	141.589	145.581	151.826	193.871	146.726	145.56	191.613	181.073	162.852	107.664	156.313	154.24	165.029	157.754	226.139	195.139	250.597	166.103	193.399	171.446	150.833	256.781	202.677	237.911	277.128	205.281	247.684	242.379	263.396	326.496	351.003	313.07	323.536	317.496	302.282	255.568
AtAGP33	At5g56330	1.38778e-17	1.38778e-17	1.38778e-17	1.38778e-17	1.38778e-17	1.38778e-17	1.38778e-17	1.38778e-17	1.38778e-17	1.38778e-17	1.38778e-17	1.38778e-17	1.38778e-17	1.38778e-17	0	1.13062	0	0.00741397	0	0	0	0.00209322	0.00293544	0	0	0.00172251	0.989146	0.00369623	0	0.00181632	1.38778e-17	1.38778e-17	1.38778e-17	1.38778e-17	1.38778e-17	1.38778e-17	1.38778e-17	1.38778e-17	1.38778e-17	1.38778e-17	1.38778e-17	1.38778e-17	1.38778e-17	1.38778e-17	1.38778e-17
AtAGP4	At5g10430	649.865	502.131	598.573	641.51	549.656	533.309	737.334	662.117	700.842	747.634	620.903	566.571	431.597	476.668	762.708	977.597	798.375	1058.68	518.764	566.165	449.274	483.574	1104.99	1076.88	1110.51	1028.3	528.788	430.344	479.973	549.986	1364.64	1412.93	1287.88	1363.18	414.127	436.605	428.388	491.383	1277.52	1319.22	1096.76	454.746	416.01	477.449	357.979
AtAGP40	At3g20865	2.16602	0.0997348	1.39116	6.10469	6.18209	4.69994	5.53012	5.82961	4.61005	3.87975	4.70344	2.05596	2.3648	8.2634	1.99317	1.3317	3.5988	2.59626	3.19532	4.56736	0.921925	1.1123	4.29562	0	2.63902	3.1446	0.975708	2.25218	0.893715	1.08509	6.85891	1.18558	0.0407996	0.743224	0.89514	1.44841	0.884938	1.06616	3.39081	2.18526	0	0	1.99174	2.00163	0
AtAGP41	At5g24105	10.5513	6.87241	7.30069	5.87054	0.0463872	10.2711	7.67077	4.75185	1.75893	6.44818	6.92073	3.07137	4.11925	5.20249	7.97801	8.38437	15.545	6.4513	0.439504	5.3207	2.80082	2.23381	15.1981	11.8488	10.4741	12.6227	4.8928	2.489	6.42623	6.42079	11.0388	12.4207	11.046	6.42912	1.70404	5.88065	14.8636	8.40992	24.9291	7.80002	7.97591	3.03781	4.97126	8.00759	1.68114
AtAGP42	At1g51915	2.137	2.29879	1.31532	2.55072	1.05676	4.01594	1.14715	0.0636075	2.80353	4.21855	2.31725	0.00741743	2.56556	0.015623	1.99484	1.24233	0.859931	0.0705935	3.37409	0	0	2.11961	0.0279966	0	0.833068	1.06754	2.96241	5.37217	0	0.0172989	2.42212	0.0448472	1.1364	0.758955	2.81956	0.102683	0.8921	3.11276	1.24327	4.3096	2.9927	1.63956	0.993572	1.00127	0
AtAGP43	At2g41905	14.9269	10.5174	22.8115	16.0815	14.5426	20.9672	18.7157	15.2354	9.1431	14.3235	8.44099	8.17828	9.88907	19.6862	15.9536	13.4969	16.9492	8.20232	10.7707	15.2211	21.0523	8.67904	15.4082	18.1802	18.3606	13.7705	11.7819	12.5207	11.0513	13.8136	15.6588	15.9398	16.5944	16.6158	3.51455	4.91182	23.1906	13.6516	6.18634	12.1506	13.9624	6.43187	9.95244	11.01	10.0783
AtAGP44	At3g01730	2.12885	2.28081	2.41703	3.49522	1.05309	0.628356	0.0244468	0.0375792	1.87401	1.63435	0.0363297	2.02981	1.72135	0.00925623	1.99618	0.0231471	0.899313	0.0291534	0	0.905284	0	0.0082128	1.14355	0	1.70643	2.11826	1.96424	3.32462	1.84313	4.18556	5.75224	2.32836	2.25787	1.54429	1.81409	2.79197	1.79599	4.17248	7.89313	1.18426	2.99103	0	0.991871	2.00226	5.60265
AtAGP45	At5g12880	54.1168	44.5272	39.1071	42.4354	34.2662	33.4158	38.8786	35.4343	40.6883	29.8489	42.0657	39.7277	25.6657	33.3179	23.9286	19.739	22.1464	30.5216	23.5544	22.312	18.0365	22.5178	27.5124	24.3764	31.3916	15.9853	19.6377	41.3696	19.371	23.3821	22.234	21.941	28.9165	36.5235	31.4858	30.2313	31.2448	30.4277	33.3958	34.4386	35.8944	34.8634	23.8784	39.0355	33.9091
AtAGP5	At1g35230	43.5762	22.1085	31.9829	44.2209	36.3201	58.2543	36.7658	30.9445	43.4414	36.2891	45.6031	37.7088	43.6504	39.5431	72.7796	61.5084	80.7458	87.6185	76.054	75.0094	79.995	81.4265	44.0404	32.4022	27.4622	49.6509	40.2987	77.206	35.1559	22.4601	24.5166	12.7701	18.8762	24.2013	11.9118	20.4265	14.6159	14.7361	20.0805	10.1785	18.9457	17.4583	16.9202	21.0184	9.93957
AtAGP50	At1g24520	1.38778e-17	1.38778e-17	1.38778e-17	1.38778e-17	1.38778e-17	1.38778e-17	1.38778e-17	1.38778e-17	1.38778e-17	1.38778e-17	1.38778e-17	1.38778e-17	1.38778e-17	1.38778e-17	1.99675	0.0117074	0	0.0147393	0	0	0	0.0041583	0.00583714	0	0	0.00342463	1.9814	0.00735077	0	0.00361118	1.7084	0.0117767	0.0093355	0	0	0.0268055	0	1.03788	1.2241	2.19265	2.99319	1.6644	0	1.00117	0.891605
AtAGP51	At1g31250	1.38778e-17	1.38778e-17	1.38778e-17	1.38778e-17	1.38778e-17	1.38778e-17	1.38778e-17	1.38778e-17	1.38778e-17	1.38778e-17	1.38778e-17	1.38778e-17	1.38778e-17	1.38778e-17	1.38778e-17	1.38778e-17	1.38778e-17	1.38778e-17	1.38778e-17	1.38778e-17	1.38778e-17	1.38778e-17	1.38778e-17	1.38778e-17	1.38778e-17	1.38778e-17	1.38778e-17	1.38778e-17	1.38778e-17	1.38778e-17	1.73346	0.00788979	0.00625503	0	0	0.0179459	0	0.00289751	1.38778e-17	1.38778e-17	1.38778e-17	1.38778e-17	1.38778e-17	1.38778e-17	1.38778e-17
AtAGP52	At1g63530	3.21193	7.76304	7.02886	2.45088	1.07225	2.12494	1.16983	4.55296	2.77809	0.645714	1.25697	2.04202	5.25111	1.06284	2.98913	3.74614	3.49635	5.12085	7.32505	2.59798	2.82381	7.41664	0.0382721	1.80214	1.72187	0.0224102	3.94937	4.36495	0	2.11803	2.41997	3.31564	0.035854	0	0.901248	4.89683	0	1.06224	1.17008	0.0176515	0.997166	0	0	1.00089	1.87702
AtAGP53	At1g63540	0.00247811	0.00528126	0.00769231	0.893644	0.00146829	0	1.38778e-17	1.38778e-17	1.38778e-17	1.38778e-17	1.38778e-17	1.38778e-17	1.38778e-17	1.38778e-17	1.38778e-17	1.38778e-17	1.38778e-17	1.38778e-17	1.38778e-17	1.38778e-17	1.38778e-17	1.38778e-17	1.38778e-17	1.38778e-17	1.38778e-17	1.38778e-17	1.38778e-17	1.38778e-17	1.38778e-17	1.38778e-17	1.38778e-17	1.38778e-17	1.38778e-17	1.38778e-17	1.38778e-17	1.38778e-17	1.38778e-17	1.38778e-17	1.38778e-17	1.38778e-17	1.38778e-17	1.38778e-17	1.38778e-17	1.38778e-17	1.38778e-17
AtAGP54	At2g28440	1.08673	0.0539981	3.50289	4.4393	0.0149358	1.48041	2.22937	3.44834	3.74739	0	3.43279	2.04022	1.62706	1.05988	2.99258	1.281	1.76652	0.096975	1.53268	2.7227	1.90415	1.09544	1.13042	1.80809	3.59363	2.10839	1.9672	1.16569	0	1.07965	0.620829	0.0688067	2.23788	2.46788	1.82798	3.90646	6.60071	1.07638	1.2043	6.3485	0	0	0	1.00107	0
AtAGP55	At2g45000	84.0835	112.931	81.8952	79.5694	101.602	91.964	88.0123	81.7452	91.3322	99.685	97.49	122.246	125.073	106.126	106.681	105.086	132.479	99.5594	74.0757	105.464	90.4208	76.2302	84.9127	88.5632	69.1236	117.302	78.6199	124.002	77.7928	77.5536	113.395	142.786	146.553	104.427	134.204	139.961	108.25	93.5088	189.348	156.77	185.451	163.31	170.193	157.147	186.109
AtAGP56	At3g22070	6.41899	4.72663	8.50589	10.3082	10.34	6.7883	1.28068	7.07991	0.7986	9.72985	4.82366	16.23	4.90001	9.32899	11.9684	7.39626	8.90125	5.42356	4.43875	7.10759	11.4871	6.4713	7.69385	5.36256	1.51623	14.6345	5.89027	8.95924	6.47208	5.34523	12.6878	12.4478	3.52424	11.6608	2.63096	4.65323	19.5893	7.38376	17.5077	22.8996	12.9628	6.37004	5.96414	6.00709	9.09964
AtAGP57	At3g45230	67.105	99.2239	51.8024	84.0185	108.788	75.7425	93.4756	82.8403	113.675	79.6456	61.5171	93.7512	126.029	114.399	117.663	68.5523	88.0279	87.377	64.1629	50.692	42.7111	43.0727	91.0503	60.5667	50.1334	69.7623	56.021	56.6101	41.5593	49.9615	52.5312	89.9616	82.0574	89.4927	38.6337	72.6931	71.6598	32.7077	159.804	132.988	146.578	55.8451	65.6767	52.0518	66.6988
AtAGP58	At4g16980	3663.47	3520.51	3580.85	3925.47	3335.18	3983.07	3816.55	3596.62	3123.32	3464.71	3395.49	2904.12	2678.3	2868.89	2958.1	3320.47	3112.25	2894.95	3125.29	2814.79	2893.68	2766.28	3425.21	3288.37	3637.07	3233.55	2830.95	2657.12	3050.11	2877.54	2878.71	2945.26	2950.14	3367.72	2290.6	2513.47	2297.93	2485.34	3094.68	2915.46	2745.85	1889.15	2300.1	2197.05	2134.49
AtAGP6	At5g14380	0.00492945	0.0105097	0.0153129	0	2.04189	0	2.19799	0.0552937	0.898837	0.70965	1.20801	2.03477	4.43614	0.0135933	0	2.3368	1.80243	1.29785	0	0	2.89713	1.07917	2.14056	0	2.73912	0.0100218	0	0.021535	0.926847	0.0105683	0.678668	0.0483676	2.20268	2.54014	0.898199	0.110814	3.75696	2.09229	3.54804	3.32752	5.98619	2.43429	2.98544	2.00231	0.848985
AtAGP7	At5g65390	503.117	448.301	555.631	499.736	451.139	418.227	659.611	648.001	732.268	725.383	619.74	607.319	498.73	475.63	820.538	884.863	814.407	942.705	573.087	441.849	538.841	430.019	1094	1063.28	1144.36	1091.75	499.292	500.39	490.173	512.865	1223.43	1125.9	1020.03	1106.03	373.445	307.388	378.833	359.161	1427.28	1334.75	1235.35	338.435	329.416	420.396	327.712
AtAGP9	At2g14890	2345.5	2253.61	2416.34	2211.63	2240.03	2205.98	2356.1	2390.34	2410.64	2419.84	2336.85	2229.54	2135.03	2097.82	2395.79	2718.66	2514.47	2816.78	2156.19	2058.06	2275.7	2280.75	2422.21	2532.01	2483.82	2642.97	1521.6	1597.38	1494.28	1630.45	2130.16	2446	2058.48	2207.49	977.616	1179.22	1189.65	1354	2731.8	2832.75	2794.72	963.967	1045.03	1199.12	963.848
AtENODL1	At5g53870	0.0270933	0.0579751	2.41437	2.57779	0.0160292	5.84526	2.29559	1.33554	4.63748	6.58782	2.44723	2.05158	5.10523	5.18233	2.98899	9.34702	1.65162	5.13657	5.56421	3.52013	6.70458	2.20759	1.19569	3.59745	3.43481	4.22846	3.93101	3.42632	6.57355	4.24115	5.47813	5.68881	3.4051	1.43021	7.47672	5.46404	8.37951	2.14876	2.56647	6.61679	8.97778	3.17259	1.98519	7.00595	6.44947
AtENODL10	At5g57920	17.9934	8.20646	12.2684	16.2533	8.34843	15.4818	18.4982	11.6321	6.39876	6.98588	12.6773	4.10338	3.9344	6.27804	9.97049	16.5581	11.6156	7.90712	3.53474	4.29848	8.55429	12.7785	13.2388	17.2825	18.4109	12.7139	7.83677	16.8416	10.1236	10.6667	14.8285	22.5006	15.5167	13.1352	9.1491	10.0383	11.8829	13.6506	19.9392	18.7429	8.96906	11.471	15.9268	17.0151	7.17485
AtENODL11	At2g23990	0.00248421	1.08966	0.00771128	0	0.00147191	0	1.38778e-17	1.38778e-17	1.38778e-17	1.38778e-17	1.38778e-17	1.38778e-17	1.38778e-17	1.38778e-17	1.38778e-17	1.38778e-17	1.38778e-17	1.38778e-17	1.38778e-17	1.38778e-17	1.38778e-17	1.38778e-17	1.38778e-17	1.38778e-17	1.38778e-17	1.38778e-17	1.38778e-17	1.38778e-17	1.38778e-17	1.38778e-17	1.38778e-17	1.38778e-17	1.38778e-17	1.38778e-17	1.38778e-17	1.38778e-17	1.38778e-17	1.38778e-17	1.38778e-17	1.38778e-17	1.38778e-17	1.38778e-17	1.38778e-17	1.38778e-17	1.38778e-17
AtENODL12	At4g30590	1.38778e-17	1.38778e-17	1.38778e-17	1.38778e-17	1.38778e-17	1.38778e-17	1.38778e-17	1.38778e-17	1.38778e-17	1.38778e-17	1.38778e-17	1.38778e-17	1.38778e-17	1.38778e-17	1.38778e-17	1.38778e-17	1.38778e-17	1.38778e-17	1.38778e-17	1.38778e-17	1.38778e-17	1.38778e-17	1.38778e-17	1.38778e-17	1.38778e-17	1.38778e-17	1.38778e-17	1.38778e-17	1.38778e-17	1.38778e-17	0	1.08642	0.00315757	0	0	0.00905183	0	0.00146303	1.38778e-17	1.38778e-17	1.38778e-17	1.38778e-17	1.38778e-17	1.38778e-17	1.38778e-17
AtENODL13	At5g25090	78.63	82.0713	80.1357	60.9736	53.9809	44.6497	53.4787	60.1845	62.8151	65.0616	50.6549	46.902	70.5752	59.3126	79.7631	76.9066	88.9281	67.3449	54.5327	68.7606	61.8452	63.2931	42.0542	58.7934	79.3593	67.6234	52.0897	37.617	52.8169	48.8788	41.1749	46.7978	43.3385	39.4711	23.8498	40.0582	54.3323	47.1912	46.2715	41.089	51.8523	27.0239	41.8036	35.0334	32.9006
AtENODL14	At2g25060	471.243	588.516	430.594	415.503	489.48	465.979	445.099	540.521	518.886	485.928	490.663	458.559	574.62	495.318	681.956	505.334	552.544	419.572	556.166	516.265	645.658	536.978	615.984	599.326	677.506	568.202	501.298	466.229	546.957	531.805	437.544	556.964	509.154	515.859	481.028	598.188	566.542	505.893	563.516	536.618	548.374	400.304	545.42	498.465	416.886
AtENODL15	At4g31840	194.721	241.103	177.141	227.429	232.274	217.701	180.407	175.052	239.172	195.271	277.77	218.066	295.241	191.517	295.119	232.442	304.516	216.169	218.692	199.947	240.907	184.488	248.975	183.326	212.381	238.044	212.313	259.964	206.685	230.315	215.25	258.393	232.354	181.756	183.029	265.233	373.219	181.674	265.321	184.581	270.205	141.349	209.009	211.197	191.482
AtENODL16	At3g01070	19.1353	16.0916	12.5005	12.5009	23.7981	24.1397	17.7955	18.8327	17.5391	18.239	19.8531	13.268	15.8292	17.6895	17.9476	21.6607	11.389	13.151	15.6657	12.401	18.1198	16.0762	14.4113	12.529	19.1325	15.898	19.6689	23.5401	17.6143	15.9483	17.8648	20.5057	17.8002	12.0882	24.1768	14.1388	20.2419	16.8114	20.2178	22.1419	7.96898	24.2858	16.917	21.0192	20.183
AtENODL18	At1g08500	4.34144	11.3083	9.69064	4.01315	12.3963	10.0746	8.94772	11.7204	4.48678	7.74202	12.7677	10.1905	16.2658	8.34958	7.97487	13.137	7.93713	11.408	5.21719	7.99955	9.52898	8.58687	6.65362	13.7892	6.89351	5.33855	4.89833	7.91353	5.5047	9.5143	10.997	9.17443	8.92055	14.3144	2.6317	5.91616	8.22379	14.6056	22.0151	14.369	13.9602	8.95649	11.9431	3.00488	10.0267
AtENODL19	At4g12880	169.227	212.606	174.619	221.551	242.601	186.863	224.666	203.13	246.612	221.687	259.059	163.078	205.914	184.233	243.274	203.052	245.892	203.013	222.166	186.618	156.059	164.106	205.96	196.218	209.179	198.87	152.337	168.611	149.149	152.927	139.966	167.913	170.988	132.573	138.758	128.322	124.776	127.04	160.385	138.774	135.6	92.5448	118.437	98.0931	114.514
AtENODL2	At4g27520	1529.64	1768.58	1526.46	1427.68	1470.55	1459.35	1605.19	1506.28	1585.24	1567.29	1655.98	1487.72	1501.27	1313.25	1999.99	2009.37	2100.38	1874.72	1745.24	1709.73	1731.99	1627.03	1406.36	1703.01	1605.16	1674.93	1419.4	1473.87	1533.4	1457.35	989.554	929.217	1117.37	1134.51	1536.81	1519.02	1993.64	1587.86	1499.58	1393.6	1517.49	1663.01	2016.45	2133.99	1936.73
AtENODL20	At2g27035	2.17688	4.5621	7.06241	6.96937	4.15125	0.484349	4.34729	2.36709	1.82681	0.653448	0.0782314	7.0867	1.61875	0.0198425	1.99484	1.24206	0	0.0704194	4.27868	0.868356	0.942429	0.0197547	1.13493	0	2.64874	6.21536	0.976469	0.0482176	1.85153	1.08239	1.52996	0.0485777	4.30356	1.63633	0.897994	1.4356	0	3.11649	0.071651	3.26883	0	2.53056	0.993349	5.00323	0.878638
AtENODL3	At4g28365	1.38778e-17	1.38778e-17	1.38778e-17	1.38778e-17	1.38778e-17	1.38778e-17	0.00319256	0.00489956	0	0	0.00473737	1.01193	0	0.00121113	1.38778e-17	1.38778e-17	1.38778e-17	1.38778e-17	1.38778e-17	1.38778e-17	1.38778e-17	1.38778e-17	1.38778e-17	1.38778e-17	1.38778e-17	1.38778e-17	1.38778e-17	1.38778e-17	1.38778e-17	1.38778e-17	0.826259	0.00790553	0.00626751	0	0	0.0179818	0	1.03446	0.01757	0.0107262	0	0	0.996164	2.00114	0
AtENODL4	At4g32490	1.38778e-17	1.38778e-17	1.38778e-17	1.38778e-17	1.38778e-17	1.38778e-17	0.00318707	0.00489113	0	0.856245	0.00472923	0.00057467	0	0.00120905	1.38778e-17	1.38778e-17	1.38778e-17	1.38778e-17	1.38778e-17	1.38778e-17	1.38778e-17	1.38778e-17	0.00293785	0	0	0.00172393	0	1.07921	0	0.00181781	0	0.0118232	0.00937237	0	0	0.0269116	0	3.07407	0.011785	1.07792	0	0	0	6.53416e-05	0.93674
AtENODL5	At3g18590	1.38778e-17	1.38778e-17	1.38778e-17	1.38778e-17	1.38778e-17	1.38778e-17	1.38778e-17	1.38778e-17	1.38778e-17	1.38778e-17	1.38778e-17	1.38778e-17	1.38778e-17	1.38778e-17	1.38778e-17	1.38778e-17	1.38778e-17	1.38778e-17	1.38778e-17	1.38778e-17	1.38778e-17	1.38778e-17	0.00583084	1.8913	0	0.00342093	0	0.00734283	0	0.00360729	0	0.00398043	0.00315605	0	0	0.0090475	0	1.03076	0.0232558	0.0141928	0	0.837092	0	3.00159	0
AtENODL6	At1g48940	1.38778e-17	1.38778e-17	1.38778e-17	1.38778e-17	1.38778e-17	1.38778e-17	1.38778e-17	1.38778e-17	1.38778e-17	1.38778e-17	1.38778e-17	1.38778e-17	1.38778e-17	1.38778e-17	1.38778e-17	1.38778e-17	1.38778e-17	1.38778e-17	1.38778e-17	1.38778e-17	1.38778e-17	1.38778e-17	0.00583182	0.928877	0	0.00342151	0	0.00734407	0.946583	0.00360789	1.38778e-17	1.38778e-17	1.38778e-17	1.38778e-17	1.38778e-17	1.38778e-17	1.38778e-17	1.38778e-17	0.00591936	0.00361601	0	0.882111	0	3.28476e-05	0
AtENODL7	At1g79800	1.38778e-17	1.38778e-17	1.38778e-17	1.38778e-17	1.38778e-17	1.38778e-17	0.00319509	0.00490344	0	0	1.10339	0.000576116	0	0.00121209	0.998101	0.0058835	0	0.00740557	0	0	0	0.00209085	0.00583714	0	0	0.00342463	1.9814	0.00735077	0	0.00361118	0	0.00792643	2.11559	0	0	0.0180294	0	0.00291096	1.38778e-17	1.38778e-17	1.38778e-17	1.38778e-17	1.38778e-17	1.38778e-17	1.38778e-17
AtENODL8	At1g64640	102.125	120.99	98.8392	100.922	96.4667	96.447	93.5418	92.249	109.9	117.37	114.878	102.92	97.0307	99.9095	187.456	148.529	150.26	151.587	59.6372	56.7783	70.3251	50.6599	114.191	110.639	128.256	104.574	41.2286	34.4278	24.7074	46.8758	140.412	128.673	115.31	109.987	55.2997	30.5274	73.3418	39.0276	222.438	172.859	203.416	41.5075	57.7083	64.063	54.6555
AtENODL9	At3g20570	51.0952	59.3802	53.6956	48.2124	59.0936	57.5573	63.3471	56.7148	45.1084	57.7475	77.0545	68.2491	56.8925	42.7428	67.8008	58.6396	54.9699	59.3567	57.2945	44.5059	52.3458	50.4269	51.8763	62.4247	53.6913	40.3316	63.9067	65.4742	62.1554	58.3743	65.1813	61.9137	62.3593	73.3833	82.433	74.2108	71.6146	74.5003	63.1958	49.0837	41.8683	74.8716	66.6854	86.0778	64.1543
AtFLA1	At5g55730	366.972	321.429	328.143	399.745	331.882	388.815	331.541	421.019	349.925	385.729	322.871	343.397	281.906	289.337	331.002	364.452	318.284	361.997	412.141	359.115	292.239	410.386	332.814	328.113	458.396	321.672	325.364	252.503	280.813	291.949	264.131	259.385	308.571	263.247	121.848	168.647	152.195	182.689	220.069	269.461	211.377	123.977	140.327	159.149	114.315
AtFLA10	At3g60900	55.2151	33.4063	42.76	42.3466	47.6912	47.6059	26.8034	37.5705	39.8247	30.8306	30.5584	33.6197	31.8188	19.8571	42.8747	34.3248	25.513	34.9784	48.3455	23.8971	22.745	54.4139	31.9152	20.6216	35.7226	25.4431	35.4073	19.4772	42.8535	22.3759	21.9245	15.0233	19.9949	16.343	14.7154	19.2888	26.7878	18.8989	20.2362	25.3917	11.9592	18.1828	23.892	15.0151	21.1109
AtFLA11	At5g03170	46.9162	68.4881	59.8002	48.1062	79.7689	65.2496	65.7361	82.478	72.9234	65.4993	52.0312	81.5043	70.2605	99.7804	62.8094	57.7328	76.3899	64.7463	73.8928	49.8162	92.505	57.9537	47.4114	45.1424	41.483	49.7236	57.0334	55.2987	40.7074	49.8772	19.7111	38.7161	25.7052	34.6893	19.2539	49.6407	35.861	34.6143	41.1362	17.9845	37.8943	16.2085	22.887	30.0275	24.6967
AtFLA12	At5g60490	30.7954	20.7608	34.9749	27.1534	26.9635	19.5693	22.3278	9.95588	23.9766	30.3053	30.3353	30.5483	27.7088	26.0108	35.9003	27.9547	18.4781	29.409	21.0135	19.5379	23.7978	17.2571	15.4144	22.836	8.44307	17.9357	17.7078	11.4336	6.33306	16.9459	11.6985	13.6182	10.0478	13.3068	9.20272	9.8033	13.8422	6.36734	17.6447	12.2668	25.9351	7.16138	14.9311	11.011	5.32087
AtFLA13	At5g44130	1888.19	2009	2030.09	2432.46	2262.82	2214.56	2604.19	2506.14	2917.57	2874.32	2360.5	2502.63	2466.66	2320.51	2716.83	2571.18	2731.66	2850.92	3686.7	2842.53	2814.65	2705.18	3996.05	3987.15	3564.89	2932.1	3771.68	2981.75	3467.3	3471.89	2541.07	3027.42	2662.25	2859.08	2354.51	2404.59	1986.65	2084.45	2982.02	2947.93	2766.78	3483.16	3112.26	3441.21	2879.69
AtFLA14	At3g12660	1.38778e-17	1.38778e-17	1.38778e-17	1.38778e-17	1.38778e-17	1.38778e-17	1.38778e-17	1.38778e-17	1.38778e-17	1.38778e-17	1.38778e-17	1.38778e-17	1.38778e-17	1.38778e-17	0	0.00587933	0	0.00740031	0	0.929603	0	0.00208937	1.38778e-17	1.38778e-17	1.38778e-17	1.38778e-17	1.38778e-17	1.38778e-17	1.38778e-17	1.38778e-17	1.38778e-17	1.38778e-17	1.38778e-17	1.38778e-17	1.38778e-17	1.38778e-17	1.38778e-17	1.38778e-17	1.38778e-17	1.38778e-17	1.38778e-17	1.38778e-17	1.38778e-17	1.38778e-17	1.38778e-17
AtFLA15	At3g52370	25.5989	25.3167	44.5264	33.1393	31.1136	26.611	21.3973	41.1331	43.5074	41.3898	37.4995	33.633	30.8427	31.248	29.9096	32.9275	35.5903	26.1124	28.129	38.5877	20.8602	30.0193	19.8332	18.0386	13.6822	23.2246	25.5841	10.4481	19.4655	24.3375	10.4328	21.6337	16.7364	24.1504	11.9001	23.0115	22.1038	19.9288	18.2615	34.3246	37.8931	23.8755	24.8782	33.03	28.4008
AtFLA16	At2g35860	225.534	202.557	252.227	229.874	226.09	262.409	269.125	231.486	268.722	256.514	237.17	242.523	234.357	238.307	306.081	344.55	338.968	375.457	271.255	261.632	216.032	225.223	237.961	272.302	255.164	263.351	167.071	181.169	169.516	176.297	149.301	170.275	151.185	187.452	121.067	137.934	160.713	126.017	224.639	229.618	229.329	140.772	130.373	110.105	97.7842
AtFLA17	At5g06390	208.393	167.018	188.866	186.7	142.142	170.84	153.616	157.129	168.946	186.983	198.106	156.937	191.929	141.578	184.448	179.661	185.471	180.815	169.451	140.094	137.037	158.658	145.458	200.121	151.83	147.06	133.675	122.317	97.1522	131.656	156.221	191.956	151.266	207.263	141.455	146.276	168.026	151.171	239.221	215.492	220.348	158.105	196.07	191.179	178.639
AtFLA18	At3g11700	598.954	636.955	700.989	693.131	727.984	716.812	777.632	741.467	815.234	775.623	719.676	866.122	845.761	888.605	752.736	787.582	785.856	907.041	660.235	713.705	735.074	660.294	567.454	536.965	525.549	562.846	477.716	434.511	436.565	469.186	550.74	653.952	552.438	626.622	494.912	482.065	422.174	458.713	735.948	689.771	784.682	405.172	429.953	424.398	437.013
AtFLA19	At1g15190	0.0166168	0.0354957	3.42467	1.72664	1.042	0.703	0.0246374	0.0378729	0	0.752642	3.32548	0.004431	0	4.09624	0	0.00587904	0.925183	0.00739995	0	0	0	0.00208927	0.00582919	0.928884	0.900116	0.00341996	0	0.00734075	0	0.00360627	0	0.00397732	0.0031536	0	0.951271	0.00904044	0	0.00146119	1.11552	0.0036253	0	0	0	3.2932e-05	0
AtFLA2	At4g12730	1448.81	1570.9	1466.71	1433.69	1431.14	1450.23	1674.29	1765.99	1901.93	1700.89	1777.05	1951.34	1812.79	1841.8	2275.16	2054.8	2231.59	2066.07	2123.55	1732.88	2071.96	1738.51	2446.36	2249.93	2212.32	2292.8	1513.74	1486.53	1528.63	1563.57	1865.41	2224.25	2007.34	2149.8	1287.68	1168.17	1303.56	1184.01	2362.42	2256.26	2322.12	962.398	1042.05	1167.09	999.652
AtFLA20	At5g40940	1.38778e-17	1.38778e-17	1.38778e-17	1.38778e-17	1.38778e-17	1.38778e-17	0.00318707	0.00489113	0	0.856245	0.00472923	0.00057467	0	0.00120905	1.38778e-17	1.38778e-17	1.38778e-17	1.38778e-17	1.38778e-17	1.38778e-17	1.38778e-17	1.38778e-17	1.38778e-17	1.38778e-17	1.38778e-17	1.38778e-17	1.38778e-17	1.38778e-17	1.38778e-17	1.38778e-17	1.38778e-17	1.38778e-17	1.38778e-17	1.38778e-17	1.38778e-17	1.38778e-17	1.38778e-17	1.38778e-17	0.00592792	0.00362123	0	0	0	1.0006	0
AtFLA21	At5g06920	42.5965	45.776	49.9171	44.032	54.9231	45.9292	62.0569	41.4862	45.2063	62.1992	28.6198	49.9251	43.4283	46.8333	42.8676	59.6653	65.8771	50.458	44.5091	46.3797	45.6677	50.382	39.8254	35.9643	66.2145	52.8867	51.1158	44.2288	53.8045	56.2057	53.0731	46.9145	46.7047	43.5696	50.9206	32.4322	43.096	59.732	52.3858	45.6307	54.8391	42.9545	51.7558	45.0427	55.9772
AtFLA3	At2g24450	1.041	0.00529146	0.00770718	0	0.00147113	0	0.00319296	0.00490017	0	0	0.00473796	0.000575731	0	1.02529	0.998101	0.0058835	0	0.00740557	0	0	0	0.00209085	1.06231	0	0	0.00172368	0	0.00369873	0	0.00181755	1.38778e-17	1.38778e-17	1.38778e-17	1.38778e-17	1.38778e-17	1.38778e-17	1.38778e-17	1.38778e-17	1.11552	0.0036253	0	0	0	3.2932e-05	0
AtFLA4	At3g46550	86.1526	73.3272	100.846	67.6284	86.0699	89.0178	71.1478	42.9609	72.0548	55.9283	80.7164	70.3035	66.9765	73.85	64.8064	70.6784	71.0952	54.5397	50.7112	68.8886	46.5737	57.9051	51.7922	57.0234	51.1587	40.2946	47.1728	53.1287	57.5448	47.7939	76.8912	69.5037	41.3313	58.5796	32.1667	55.0864	61.579	45.1967	123.355	107.606	99.7064	76.0904	80.6139	77.073	64.8885
AtFLA5	At4g31370	1.12228	5.61612	4.80317	6.08769	0.0286724	4.67584	2.21669	0.0679634	3.76007	1.53732	0.0656942	1.02656	3.46895	2.08052	0	3.39232	0	2.39405	0	0	0.949747	1.07181	1.09543	0	0	1.05527	0.983298	2.17854	0.926747	0.0106073	0	0.0232105	0.0183929	0	1.88882	0.0529382	2.84378	1.04705	0.0059241	0.0036189	0	0	0	3.28739e-05	0.944385
AtFLA6	At2g20520	5.41892	10.3214	10.9757	9.24671	11.4027	16.5655	13.1834	8.31019	8.2883	8.67797	3.7823	7.14504	15.4736	5.25118	6.98142	7.15187	3.47885	8.62202	2.12329	3.50958	7.67112	0.0672574	2.27516	3.59191	3.42714	3.19703	1.95215	6.64733	4.64971	6.31185	5.27616	13.3861	3.47106	6.53861	4.55359	6.94203	14.9472	2.17362	24.0793	15.3707	6.97606	5.54848	7.95849	4.00542	9.12766
AtFLA7	At2g04780	348.924	431.925	358.467	328.182	349.498	339.432	385.999	308.412	372.052	365.611	420.019	362.766	447.406	360.057	500.501	409.751	529.815	445.827	361.375	304.367	404.67	315.254	402.02	401.552	398.328	402.997	261.441	270.527	214.868	213.528	247.303	308.521	286.648	311.093	207.119	185.297	260.774	185.882	412.679	329.83	392.845	156.955	263.748	239.224	164.678
AtFLA8	At2g45470	1609.34	1120.81	1461.8	1601.87	1413.5	1409.59	1577.25	1561.46	1421.84	1432	1400.2	1322.64	1083.17	1047.94	1153.53	1482.22	1144.83	1475.01	1555.83	1499.98	1256.84	1362.22	1380.89	1367.6	1536.81	1199.95	1295.55	1084.95	1375.82	1363.9	1182.51	1120.87	1239.26	1271.14	774.18	858.119	840.839	1088.35	1089.33	1364.21	1032.93	957.007	1090.83	1111.04	936.584
AtFLA9	At1g03870	1199.96	1317.22	1341.16	1470.33	1457.03	1369.79	1645.32	1347.24	1794.84	1616.22	1795.69	1790.34	1842.23	1676.36	2377.86	1746.66	2369.33	2122.46	1543.47	1358.49	1478.66	1373.09	1753.04	1667.96	1456.13	1869.39	931.815	865.68	834.145	846.139	1510.24	1942.46	1602.58	1793.31	602.88	748.659	834.331	618.389	2269	2006.16	2589.34	530.822	620.041	718.674	606.351
AtSC1	At2g26720	0.00248421	1.08966	0.00771128	0	0.00147191	0	0.00318707	0.00489113	0	0.856245	0.00472922	0.00057467	0	0.00120905	1.38778e-17	1.38778e-17	1.38778e-17	1.38778e-17	1.38778e-17	1.38778e-17	1.38778e-17	1.38778e-17	1.38778e-17	1.38778e-17	1.38778e-17	1.38778e-17	1.38778e-17	1.38778e-17	1.38778e-17	1.38778e-17	1.38778e-17	1.38778e-17	1.38778e-17	1.38778e-17	1.38778e-17	1.38778e-17	1.38778e-17	1.38778e-17	1.38778e-17	1.38778e-17	1.38778e-17	1.38778e-17	1.38778e-17	1.38778e-17	1.38778e-17
AtSC2	At2g31050	116.927	73.4886	101.199	111.261	98.5286	101.176	106.823	109.788	98.7204	95.5433	102.219	109.033	112.226	139.341	117.648	106.477	126.978	132.659	91.4711	99.9668	92.2969	108.26	116.839	112.032	108.291	102.704	151.419	133.333	106.55	113.596	216.954	166.953	160.079	158.2	142.4	135.397	154.213	141.739	201.402	207.743	243.284	175.664	207.021	155.147	194.285
AtSC3	At5g20230	201.143	232.162	161.567	283.597	258.203	305.665	223.978	216.658	222.24	213.755	546.074	468.678	493.758	507.637	429.707	335.606	506.608	302.068	456.633	392.062	584.804	464.032	310.952	290.851	251.952	333.364	357.795	657.268	415.412	363.022	517.708	464.704	454.906	425.587	866.297	656.179	766.855	631.796	699.208	542.311	556.347	646.35	471.757	500.468	613.208
AtSC4	At5g26330	10.5718	10.1675	7.35228	5.8323	4.19129	7.65179	12.0133	3.73048	5.49765	0.43291	5.93478	13.1987	2.26719	12.3985	9.97189	6.26191	9.82209	12.4828	10.3733	4.33066	5.67152	5.4252	4.51712	11.9038	2.38258	9.48786	8.85311	11.1494	7.40531	5.35796	1.27577	3.5108	2.32493	3.17252	5.56838	1.74223	11.2533	9.35157	4.74772	4.44628	5.98416	4.12341	3.98021	3.00332	3.63835
AtUC1	At2g32300	74.4515	66.4169	67.1928	89.3559	70.5295	65.7368	90.9255	70.786	82.291	58.3313	83.0469	65.2224	44.8002	50.0286	62.8107	64.8	64.7575	64.621	67.5597	67.9455	58.0504	54.7363	48.5555	44.1743	56.4261	55.0067	57.0216	47.6035	48.1591	63.5944	53.7158	49.2433	55.5292	50.2219	49.9356	54.9148	54.192	45.1772	46.7067	65.4161	47.8548	63.209	52.7481	58.0539	53.1278
AtUC2	At2g44790	603.211	716.845	626.869	625.101	732.135	818.312	605.348	621.177	844.89	625.022	749.968	771.36	814.05	790.8	1054.83	784.301	958.822	810.97	949.262	758.259	1073.2	836.033	1363.16	1192.21	1205.34	1227.39	1104.85	1504.02	1037.31	988.282	1504.06	1959.1	1722.95	1595.42	1561.65	1713.36	1637.92	1347.69	2114	1800.08	1983.11	1622.25	1739.76	1798.68	1696.44
AtUC3	At3g60280	19.068	18.1577	14.6465	16.1778	10.4151	9.62391	11.1002	8.37825	9.20165	5.20869	12.7766	12.2164	14.4697	8.35124	6.97887	3.89689	10.8129	6.52601	5.35293	8.0803	9.56806	3.30187	17.3287	9.02969	4.12553	7.44223	3.90482	13.3834	4.52877	13.701	8.25628	11.4954	16.5445	15.8304	14.8507	11.1888	13.7967	8.45745	29.2522	13.4771	19.9416	11.3006	12.932	25.0218	18.3197
AtUC4	At1g22480	0.0164817	0.0352063	0.0513788	1.72751	2.06095	2.44193	2.19175	1.20805	0	0	2.289	2.03369	2.60127	1.0493	0	0.0508688	0	2.43032	1.60358	0.873486	0.944689	3.14603	1.13507	1.80203	1.72172	2.11189	1.96615	5.4192	0	0.0236645	1.64374	2.19416	0.0184343	0	0	1.31726	0	1.04708	1.14463	0.0107384	0	0	0	2.00114	0
AtUC5	At1g72230	89.3483	72.2406	88.9931	101.999	69.5448	103.04	88.9561	73.3875	80.2856	71.7643	101.835	86.6113	101.576	71.85	75.7692	84.4311	79.7543	96.6775	111.945	79.4377	75.1737	79.3564	58.4399	75.2029	58.0552	62.416	48.14	67.7498	48.0978	62.609	38.075	27.7106	42.1818	37.0242	38.8547	43.7462	32.9694	48.1989	41.6798	48.7369	32.8987	27.859	33.8346	52.0467	44.0427
AtUC7	At3g60270	0.0187008	2.23733	0.0583359	0	1.04425	4.19379	1.13754	1.21531	0.89894	0	0.0533321	0.00644056	7.23102	1.05099	1.38778e-17	1.38778e-17	1.38778e-17	1.38778e-17	1.38778e-17	1.38778e-17	1.38778e-17	1.38778e-17	0.00293299	0	0.911287	0.00172108	0	0.00369315	0	0.00181481	0	2.24137	1.13153	1.65922	1.86191	0.0948238	3.77104	0.0151719	11.688	7.79991	5.97988	3.90307	2.97839	9.00819	15.8286
AtUC8	At5g07475	24.3775	21.6331	16.017	18.6442	16.6163	15.9029	22.195	18.9458	12.7917	17.2573	22.2177	17.3362	27.0906	21.8361	23.9276	30.2841	17.5686	22.1313	23.4828	25.0257	30.5378	20.4273	20.6584	17.3329	7.62045	7.4865	14.7577	11.3512	10.149	7.51373	4.59426	5.70432	2.33652	1.41762	5.55514	10.2645	10.2755	2.1523	9.65429	10.0573	7.97302	11.6058	15.9311	13.0118	11.9199
AtXYLP10	At3g43720	422.317	530.214	421.908	413.079	392.039	410.733	433.881	366.243	423.732	432.906	474.083	470.76	552.171	397.539	703.891	567.499	623.626	576.574	507.327	482.248	540.823	466.334	657.609	615.779	583.834	685.423	340.061	358.885	329.825	355.731	657.478	649.558	664.61	741.323	383.708	524.783	634.479	435.677	1267.93	1031.85	1181.51	355.063	434.922	552.518	455.217
AtXYLP11	At2g48130	260.476	216.075	207.313	166.839	201.205	212.326	183.605	185.402	165.16	202.721	221.603	211.932	177.385	190.431	193.42	191.9	188.069	178.456	157.425	154.407	210.506	158.699	103.512	91.2675	88.3825	95.224	106.18	89.4105	87.1014	84.9619	32.3981	41.1436	43.2854	34.4587	37.9095	47.6673	33.8919	44.0437	63.512	74.5365	45.8541	93.0742	81.6128	106.097	109.293
AtXYLP12	At3g22600	240.326	201.307	208.528	212.937	183.604	221.611	206.926	212.459	189.198	181.803	211.259	222.128	237.16	202.923	246.267	211.433	220.979	187.586	177.888	186.658	190.425	132.026	56.3713	44.9317	57.9032	83.5138	74.7116	140.298	56.4343	55.2992	41.4305	49.4264	45.8067	61.7555	56.3661	68.6232	119.959	65.0663	71.5794	63.4675	54.8312	69.577	86.5957	79.0734	94.583
AtXYLP13	At2g27130	13.9085	17.2184	26.4012	15.1181	18.6711	21.6225	19.0972	18.0365	38.0348	30.2021	32.6731	17.3603	34.5874	26.0269	61.8322	25.9662	31.9051	40.9311	16.648	25.764	26.6048	32.1646	40.625	38.9812	26.7284	41.1725	26.5202	36.1162	25.8636	24.5056	21.7423	18.4311	24.4034	27.4158	21.2583	23.3229	23.9005	15.8156	39.0492	35.4733	45.8725	18.6772	27.8646	25.0245	27.4287
AtXYLP3	At4g08670	1.38778e-17	1.38778e-17	1.38778e-17	1.38778e-17	1.38778e-17	1.38778e-17	1.06832	0.00490203	0	0	0.00473976	0.00057595	0	0.00121174	1.38778e-17	1.38778e-17	1.38778e-17	1.38778e-17	1.38778e-17	1.38778e-17	1.38778e-17	1.38778e-17	1.38778e-17	1.38778e-17	1.38778e-17	1.38778e-17	1.38778e-17	1.38778e-17	1.38778e-17	1.38778e-17	1.38778e-17	1.38778e-17	1.38778e-17	1.38778e-17	1.38778e-17	1.38778e-17	1.38778e-17	1.38778e-17	1.38778e-17	1.38778e-17	1.38778e-17	1.38778e-17	1.38778e-17	1.38778e-17	1.38778e-17
AtXYLP4	At5g09370	1.38778e-17	1.38778e-17	1.38778e-17	1.38778e-17	1.38778e-17	1.38778e-17	1.38778e-17	1.38778e-17	1.38778e-17	1.38778e-17	1.38778e-17	1.38778e-17	1.38778e-17	1.38778e-17	1.38778e-17	1.38778e-17	1.38778e-17	1.38778e-17	1.38778e-17	1.38778e-17	1.38778e-17	1.38778e-17	1.38778e-17	1.38778e-17	1.38778e-17	1.38778e-17	1.38778e-17	1.38778e-17	1.38778e-17	1.38778e-17	1.38778e-17	1.38778e-17	1.38778e-17	1.38778e-17	1.38778e-17	1.38778e-17	1.38778e-17	1.38778e-17	0.0175449	0.0107109	0.997594	0.850788	0.996166	9.71962e-05	0
AtXYLP5	At1g36150	31.951	36.5586	38.8777	42.6261	35.2607	24.8649	31.1198	35.2168	28.6013	26.7831	35.0291	22.4446	25.8257	31.206	36.8926	31.7704	27.4144	23.6684	23.2091	25.7982	25.6596	51.139	31.9951	24.2407	26.71	43.276	42.2959	35.0346	24.9154	39.2093	47.9829	50.4367	53.3995	55.1899	53.6339	66.9105	71.7886	46.2427	56.2182	62.2663	75.7787	90.1081	62.7014	51.0491	54.8903
AtXYLP6	At1g55260	264.994	411.313	308.639	298.456	376.408	355.011	264.943	337.53	369.407	330.116	321.606	262.93	409.039	265.411	474.584	326.668	359.254	261.798	379.892	260.616	363.763	294.829	276.555	228.583	291.532	290.907	243.769	250.007	245.647	216.617	205.079	262.92	253.367	215.784	211.797	284.15	262.674	168.049	450.955	410.834	457.653	185.17	242.839	255.24	250.959
AtXYLP7	At2g44300	84.9635	68.5811	76.5728	59.2469	47.7825	62.7332	58.9091	62.3989	62.8573	56.2177	60.91	44.8613	44.9914	48.9417	42.8688	50.0861	41.5767	68.889	36.508	48.24	40.8937	53.5312	34.249	52.6567	55.0107	36.007	41.2909	25.1706	38.9339	25.6053	25.6542	17.404	19.0549	18.6853	29.6687	35.027	22.8994	36.6117	32.2967	38.8294	38.8862	39.09	32.8419	37.0343	28.3034
AtXYLP8	At4g14815	1.38778e-17	1.38778e-17	1.38778e-17	1.38778e-17	1.38778e-17	1.38778e-17	0.00319509	0.00490344	0	0	1.10339	0.000576116	0	0.00121209	1.38778e-17	1.38778e-17	1.38778e-17	1.38778e-17	1.38778e-17	1.38778e-17	1.38778e-17	1.38778e-17	1.38778e-17	1.38778e-17	1.38778e-17	1.38778e-17	1.38778e-17	1.38778e-17	1.38778e-17	1.38778e-17	1.38778e-17	1.38778e-17	1.38778e-17	1.38778e-17	1.38778e-17	1.38778e-17	1.38778e-17	1.38778e-17	1.38778e-17	1.38778e-17	1.38778e-17	1.38778e-17	1.38778e-17	1.38778e-17	1.38778e-17
AtXYLP9	At2g44290	99.9318	89.1944	86.6311	86.4836	97.4571	75.5831	82.4897	82.8975	97.8415	91.6507	127.548	97.828	128.491	94.714	145.568	107.821	153.726	111.366	94.5371	92.7052	124.753	118.97	61.6652	59.6807	60.7538	60.2927	48.1452	89.9055	40.6392	36.2449	26.2028	24.2218	33.318	26.18	27.6953	36.8078	45.2134	32.5295	81.978	34.5539	40.8787	25.3076	33.8345	34.0327	31.9626
AtXYP1	At5g64080	156.287	134.936	131.745	124.591	122.405	143.441	114.672	141.471	110.707	121.022	145.318	122.284	116.27	134.213	160.519	142.009	127.558	122.028	187.156	155.458	147.576	162.863	156.395	143.736	160.594	143.891	109.078	111.079	160.479	129.535	74.4944	97.0169	80.063	71.5105	69.2932	83.9057	67.8262	110.061	55.8273	49.9879	57.8322	20.1111	53.7486	66.0592	37.4416
AtXYP2	At2g13820	186.017	135.051	143.958	177.55	144.165	112.167	164.601	174.541	163.436	154.3	166.589	145.728	151.49	136.364	166.501	140.836	185.571	158.967	147.378	151.844	135.157	143.663	131.079	138.412	120.525	154.343	120.905	95.2456	104.676	97.7498	113.002	96.1425	95.6504	102.203	68.2705	97.825	127.807	100.757	162.441	85.7535	145.577	96.885	96.538	93.088	78.6328
HAE1	At1g62760	4.32056	9.06354	8.45809	8.54716	6.23837	6.84556	4.43335	0.131318	1.78256	0.557536	5.74562	6.09687	3.29801	9.26607	8.97169	12.103	8.81286	7.96846	11.0358	14.4495	10.4763	6.51331	6.76518	9.87523	13.952	12.6881	14.7588	9.16389	13.9482	13.7676	18.0645	21.4789	17.7142	14.8014	14.7886	13.9193	9.04387	11.5961	15.2224	12.1791	10.9674	8.14252	2.97619	11.0103	14.7746
HAE2	At3g50580	1.38778e-17	1.38778e-17	1.38778e-17	1.38778e-17	1.38778e-17	1.38778e-17	1.38778e-17	1.38778e-17	1.38778e-17	1.38778e-17	1.38778e-17	1.38778e-17	1.38778e-17	1.38778e-17	0	0.00587933	0	0.00740031	0	0.929603	0	0.00208937	1.38778e-17	1.38778e-17	1.38778e-17	1.38778e-17	1.38778e-17	1.38778e-17	1.38778e-17	1.38778e-17	1.38778e-17	1.38778e-17	1.38778e-17	1.38778e-17	1.38778e-17	1.38778e-17	1.38778e-17	1.38778e-17	1.38778e-17	1.38778e-17	1.38778e-17	1.38778e-17	1.38778e-17	1.38778e-17	1.38778e-17
HAE3	At4g11430	576.537	496.408	671.41	588.801	550.687	534.112	594.014	658.452	566.856	580.988	516.621	541.092	550.031	608.713	534.39	695.595	637.763	659.114	533.971	641.474	517.926	555.227	530.24	675.293	642.622	578.816	637.956	667.233	570.109	579.565	718.346	521.764	606.928	645.411	550.418	539.871	508.521	656.96	671.184	786.634	642.09	809.708	796.231	758.708	718.533
HAE4	At4g22470	170.251	196.603	209.476	159.284	236.358	149.044	155.988	149.181	240.153	169.036	226.392	199.728	250.667	264.202	216.349	172.889	217.275	228.761	214.084	228.722	228.538	250.704	103.995	109.916	79.1523	99.6974	295.955	461.964	206.764	230.239	86.9248	113.72	103.795	91.5643	306.681	218.327	343.116	246.502	129.758	92.4292	96.7082	128.69	118.439	131.121	127.45

## Sheet: E) AGPs, RNAseq, BR-response
AGP gene response to brassinolide treatment, highlighting differentially expressed genes, from Clark et al. Nature Communications (2021)
GeneName	ID	Subfamily	Gene Family		15 min up	30 min up	1h up	2h up	4h up	8h up	15 min down	30 min down	1h down	2h down	4h down	8h down
AtFLA1	At5g55730	chimeric with fasciclin-like domains	Arabinogalactan proteins					At5g55730	At5g55730	At5g55730
AtFLA10	At3g60900	chimeric with fasciclin-like domains	Arabinogalactan proteins
AtFLA11	At5g03170	chimeric with fasciclin-like domains	Arabinogalactan proteins
AtFLA12	At5g60490	chimeric with fasciclin-like domains	Arabinogalactan proteins							At5g60490
AtFLA13	At5g44130	chimeric with fasciclin-like domains	Arabinogalactan proteins						At5g44130	At5g53250
AtFLA14	At3g12660	chimeric with fasciclin-like domains	Arabinogalactan proteins
AtFLA15	At3g52370	chimeric with fasciclin-like domains	Arabinogalactan proteins
AtFLA16	At2g35860	chimeric with fasciclin-like domains	Arabinogalactan proteins				At2g35860	At2g35860		At2g35860
AtFLA17	At5g06390	chimeric with fasciclin-like domains	Arabinogalactan proteins					At5g06390
AtFLA18	At3g11700	chimeric with fasciclin-like domains	Arabinogalactan proteins						At3g11700	At3g11700
AtFLA19	At1g15190	chimeric with fasciclin-like domains	Arabinogalactan proteins
AtFLA2	At4g12730	chimeric with fasciclin-like domains	Arabinogalactan proteins					At4g12730	At4g12730	At4g12730
AtFLA20	At5g40940	chimeric with fasciclin-like domains	Arabinogalactan proteins
AtFLA21	At5g06920	chimeric with fasciclin-like domains	Arabinogalactan proteins
AtFLA3	At2g24450	chimeric with fasciclin-like domains	Arabinogalactan proteins
AtFLA4	At3g46550	chimeric with fasciclin-like domains	Arabinogalactan proteins						At3g46550	At3g46550
AtFLA5	At4g31370	chimeric with fasciclin-like domains	Arabinogalactan proteins												At4g31370
AtFLA6	At2g20520	chimeric with fasciclin-like domains	Arabinogalactan proteins							At2g20520
AtFLA7	At2g04780	chimeric with fasciclin-like domains	Arabinogalactan proteins				At2g04780	At2g04780	At2g04780	At2g04780
AtFLA8	At2g45470	chimeric with fasciclin-like domains	Arabinogalactan proteins						At2g45470
AtFLA9	At1g03870	chimeric with fasciclin-like domains	Arabinogalactan proteins				At1g03870	At1g03870	At1g03870	At1g03870
AtENODL1	At5g53870	chimeric with nodulin-like domains	Arabinogalactan proteins
AtENODL10	At5g57920	chimeric with nodulin-like domains	Arabinogalactan proteins
AtENODL11	At2g23990	chimeric with nodulin-like domains	Arabinogalactan proteins
AtENODL12	At4g30590	chimeric with nodulin-like domains	Arabinogalactan proteins
AtENODL13	At5g25090	chimeric with nodulin-like domains	Arabinogalactan proteins
AtENODL14	At2g25060	chimeric with nodulin-like domains	Arabinogalactan proteins
AtENODL15	At4g31840	chimeric with nodulin-like domains	Arabinogalactan proteins							At4g31840
AtENODL16	At3g01070	chimeric with nodulin-like domains	Arabinogalactan proteins
AtENODL18	At1g08500	chimeric with nodulin-like domains	Arabinogalactan proteins							At1g08500
AtENODL19	At4g12880	chimeric with nodulin-like domains	Arabinogalactan proteins					At4g12880		At4g12880
AtENODL2	At4g27520	chimeric with nodulin-like domains	Arabinogalactan proteins												At4g27520
AtENODL20	At2g27035	chimeric with nodulin-like domains	Arabinogalactan proteins
AtENODL3	At4g28365	chimeric with nodulin-like domains	Arabinogalactan proteins
AtENODL4	At4g32490	chimeric with nodulin-like domains	Arabinogalactan proteins
AtENODL5	At3g18590	chimeric with nodulin-like domains	Arabinogalactan proteins
AtENODL6	At1g48940	chimeric with nodulin-like domains	Arabinogalactan proteins
AtENODL7	At1g79800	chimeric with nodulin-like domains	Arabinogalactan proteins
AtENODL8	At1g64640	chimeric with nodulin-like domains	Arabinogalactan proteins				At1g64640	At1g64640	At1g64640	At1g64640
AtENODL9	At3g20570	chimeric with nodulin-like domains	Arabinogalactan proteins													At3g20570
AtSC1	At2g26720	chimeric with nodulin-like domains	Arabinogalactan proteins
AtSC2	At2g31050	chimeric with nodulin-like domains	Arabinogalactan proteins
AtSC3	At5g20230	chimeric with nodulin-like domains	Arabinogalactan proteins								At5g20230	At5g20230		At5g20230	At5g20230
AtSC4	At5g26330	chimeric with nodulin-like domains	Arabinogalactan proteins												At5g26330
AtUC1	At2g32300	chimeric with nodulin-like domains	Arabinogalactan proteins
AtUC2	At2g44790	chimeric with nodulin-like domains	Arabinogalactan proteins
AtUC3	At3g60280	chimeric with nodulin-like domains	Arabinogalactan proteins
AtUC4	At1g22480	chimeric with nodulin-like domains	Arabinogalactan proteins
AtUC5	At1g72230	chimeric with nodulin-like domains	Arabinogalactan proteins
AtUC7	At3g60270	chimeric with nodulin-like domains	Arabinogalactan proteins
AtUC8	At5g07475	chimeric with nodulin-like domains	Arabinogalactan proteins
AtXYLP10	At3g43720	chimeric with xylogen-like domains	Arabinogalactan proteins					At3g43720	At3g43720	At3g43720
AtXYLP11	At2g48130	chimeric with xylogen-like domains	Arabinogalactan proteins													At2g48130
AtXYLP12	At3g22600	chimeric with xylogen-like domains	Arabinogalactan proteins											At3g22600	At3g22600
AtXYLP13	At2g27130	chimeric with xylogen-like domains	Arabinogalactan proteins				At2g27130			At2g27130
AtXYLP3	At4g08670	chimeric with xylogen-like domains	Arabinogalactan proteins
AtXYLP4	At5g09370	chimeric with xylogen-like domains	Arabinogalactan proteins
AtXYLP5	At1g36150	chimeric with xylogen-like domains	Arabinogalactan proteins
AtXYLP6	At1g55260	chimeric with xylogen-like domains	Arabinogalactan proteins							At1g55260
AtXYLP7	At2g44300	chimeric with xylogen-like domains	Arabinogalactan proteins
AtXYLP8	At4g14815	chimeric with xylogen-like domains	Arabinogalactan proteins
AtXYLP9	At2g44290	chimeric with xylogen-like domains	Arabinogalactan proteins							At2g44290
AtXYP1	At5g64080	chimeric with xylogen-like domains	Arabinogalactan proteins
AtXYP2	At2g13820	chimeric with xylogen-like domains	Arabinogalactan proteins					At2g13820		At2g13820
AtAGP1	At5g64310	classical	Arabinogalactan proteins								At5g64310	At5g64310
AtAGP10	At4g09030	classical	Arabinogalactan proteins				At4g09030
AtAGP11	At3g01700	classical	Arabinogalactan proteins
AtAGP17	At2g23130	classical	Arabinogalactan proteins				At2g23130	At2g23130	At2g23130
AtAGP18	At4g37450	classical	Arabinogalactan proteins				At4g37450	At4g37450	At4g37450	At4g37450
AtAGP19	At1g68725	classical	Arabinogalactan proteins
AtAGP2	At2g22470	classical	Arabinogalactan proteins				At2g22470		At2g22470
AtAGP25	At5g18690	classical	Arabinogalactan proteins						At5g18690	At5g18690
AtAGP26	At2g47930	classical	Arabinogalactan proteins			At2g47930			At2g47930
AtAGP27	At3g06360	classical	Arabinogalactan proteins							At3g06360
AtAGP28	At1g03820	classical	Arabinogalactan proteins					At1g03820
AtAGP29	At1g36150	classical	Arabinogalactan proteins
AtAGP3	At4g40090	classical	Arabinogalactan proteins							At4g40090
AtAGP30	At2g33790	classical	Arabinogalactan proteins
AtAGP31	At1g28290	classical	Arabinogalactan proteins
AtAGP32	At5g21160	classical	Arabinogalactan proteins
AtAGP33	At5g56330	classical	Arabinogalactan proteins
AtAGP4	At5g10430	classical	Arabinogalactan proteins			At5g10430	At5g10430	At5g10430	At5g10430	At5g10430
AtAGP5	At1g35230	classical	Arabinogalactan proteins
AtAGP50	At1g24520	classical	Arabinogalactan proteins
AtAGP51	At1g31250	classical	Arabinogalactan proteins
AtAGP52	At1g63530	classical	Arabinogalactan proteins
AtAGP53	At1g63540	classical	Arabinogalactan proteins
AtAGP54	At2g28440	classical	Arabinogalactan proteins							At2g28440
AtAGP55	At2g45000	classical	Arabinogalactan proteins
AtAGP56	At3g22070	classical	Arabinogalactan proteins							At3g22070
AtAGP57	At3g45230	classical	Arabinogalactan proteins				At3g45230		At3g45230	At3g45230
AtAGP58	At4g16980	classical	Arabinogalactan proteins						At4g16980	At4g16980
AtAGP6	At5g14380	classical	Arabinogalactan proteins
AtAGP7	At5g65390	classical	Arabinogalactan proteins			At5g65390	At5g65390	At5g65390	At5g65390	At5g65390
AtAGP9	At2g14890	classical	Arabinogalactan proteins					At2g14890	At2g14890	At2g14890
HAE1	At1g62760	classical	Arabinogalactan proteins									At1g62760
HAE2	At3g50580	classical	Arabinogalactan proteins
HAE3	At4g11430	classical	Arabinogalactan proteins
HAE4	At4g22470	classical	Arabinogalactan proteins											At4g22470	At4g22470
AtAGP12	At3g13520	peptide	Arabinogalactan proteins				At3g13520	At3g13520	At3g13520	At3g13520
AtAGP13	At4g26320	peptide	Arabinogalactan proteins				At4g26320	At4g26320		At4g26320		At4g26320
AtAGP14	At5g56540	peptide	Arabinogalactan proteins
AtAGP15	At5g11740	peptide	Arabinogalactan proteins				At5g11740	At5g11740	At5g11740	At5g11740
AtAGP16	At2g46330	peptide	Arabinogalactan proteins					At2g46330		At2g46330		down
AtAGP20	At3g61640	peptide	Arabinogalactan proteins							At3g61640		At3g61640
AtAGP21	At1g55330	peptide	Arabinogalactan proteins				At1g55330	At1g55330	At1g55330	At1g55330
AtAGP22	At5g53250	peptide	Arabinogalactan proteins				At5g53250	At5g53250	At5g53250
AtAGP23	At3g57690	peptide	Arabinogalactan proteins
AtAGP24	At5g40730	peptide	Arabinogalactan proteins				At5g40730			At5g40730
AtAGP40	At3g20865	peptide	Arabinogalactan proteins
AtAGP41	At5g24105	peptide	Arabinogalactan proteins				At5g24105	At5g24105		At5g24105
AtAGP42	At1g51915	peptide	Arabinogalactan proteins
AtAGP43	At2g41905	peptide	Arabinogalactan proteins
AtAGP44	At3g01730	peptide	Arabinogalactan proteins
AtAGP45	At5g12880	peptide	Arabinogalactan proteins
