# Supplementary material for: AGP and EXO‐LIKE genes promote brassinosteroid‐dependent anisotropic growth
Source: New Phytol. 2026 Mar 8;250(4):2384–98. doi: 10.1111/nph.71063 (PMC13103426; doi:10.1111/nph.71063)
Supplement: Supplementary file 2 — Dataset S2 EXO/EXL gene expression data from single‐cell and bulk RNA sequencing experiments. [file NPH-250-2384-s002.xlsx]

## Sheet: Sheet1
New Phytologist Supporting Information
Article title:	AGP and EXO-LIKE genes promote brassinosteroid-dependent anisotropic growth
Authors:	Daria Novikova, Surbhi Rana, Kunkun Li, H. Nicholay Diaz-Ardila, Nicola Trozzi, Luis Alonso Baez, Thorsten Hamann, Mateusz Majda & Christian S. Hardtke
Article acceptance date: 15 February 2026

## Sheet: A) EXO EXL gene list
Arabidopsis thaliana EXORDIUM (EXO) and EXO-LIKE (EXL) genes
GeneName	ID	Gene Family
AtEXO	AT4G08950	EXO/EXL proteins
AtEXL1	AT1G35140	EXO/EXL proteins
AtEXL2	AT5G64260	EXO/EXL proteins
AtEXL3	AT5G51550	EXO/EXL proteins
AtEXL4	AT5G09440	EXO/EXL proteins
AtEXL5	AT2G17230	EXO/EXL proteins
AtEXL6	AT3G02970	EXO/EXL proteins
AtEXL7	AT2G35150	EXO/EXL proteins

## Sheet: B) EXO EXLs scRNAseq, cell type
EXO/EXL genes root cell type expression (cpm) in scRNAseq data, extracted from Nolan et al. Science (2023)
GeneName	ID	Quiescent Center	Columella	Lateral.Root.Cap	Atrichoblast	Trichoblast	Cortex	Endodermis	Phloem	Xylem	Procambium	Pericycle
AtEXO	AT4G08950	10.1189	15.3872	16.4552	11.7974	12.2139	14.2759	13.1435	11.3695	9.9941	11.5325	12.3766
AtEXL1	AT1G35140	0	13.6799	13.9621	10.247	7.39716	11.3681	12.4747	9.10052	4.79658	9.06518	6.27548
AtEXL2	AT5G64260	10.1632	21.2434	21.5999	20.6574	19.2891	20.6296	19.2547	17.083	18.5435	19.6131	19.3186
AtEXL3	AT5G51550	10.5927	15.8514	13.5776	10.1861	11.678	11.0013	11.7904	6.74042	12.9026	12.1594	12.6551
AtEXL4	AT5G09440	0	15.5766	15.8324	16.2244	14.9957	19.1548	18.5639	15.0821	14.0306	15.8748	17.2083
AtEXL5	AT2G17230	0	13.8622	15.3698	11.9367	9.96791	10.6481	12.8275	11.0616	10.5995	11.8697	12.422
AtEXL6	AT3G02970	0	0	9.46721	0	8.31916	6.28929	0	0	4.62373	6.44144	0
AtEXL7	AT2G35150	0	7.99309	9.85817	0	0	0	0	0	6.35272	0	5.28046

## Sheet: C) EXO EXLs scRNAseq, BR-resp.
AGP genes expression (cpm) in brassinolide (BL)-treated roots, scRNAseq data extracted from Nolan et al. Science (2023)
GeneName	None	0.5.hour.BL	1.hour.BL	2.hour.BL	4.hour.BL	8.hour.BL	brassinazole
AtEXO	17.4812	18.1117	17.6792	20.1095	17.7419	17.5112	19.0449
AtEXL1	15.2874	14.0229	13.6306	16.4032	13.1948	13.0979	16.0346
AtEXL2	23.5381	22.6335	22.1444	23.8572	21.6442	22.0792	24.6095
AtEXL3	16.6341	16.1252	16.3173	18.3482	16.6179	16.3043	17.9173
AtEXL4	20.4682	19.3396	19.9087	21.1526	19.4953	20.2126	21.4251
AtEXL5	16.3572	15.9586	16.0699	18.1607	15.8122	14.7634	17.5323
AtEXL6	10.2491	8.54213	9.68438	10.4142	6.13494	7.3213	10.1231
AtEXL7	10.3482	10.5021	11.3065	12.2792	10.5932	9.60828	13.2295

## Sheet: D) EXO EXLs, RNAseq, TMM values
Trimmed Mean of M values (TMM) normalized EXO/EXL gene response to 1μM brassinolide treatment, after pre-treatment with 1μM of the brassinosteroid biosynthesis inhibitor brassinazole, from Clark et al. Nature Communications (2021)
GeneName	ID	BL_15min_2	BL_15min_3	BL_15min_4	Mock_15min_1	Mock_15min_2	Mock_15min_4	BL_30min_1	BL_30min_2	BL_30min_3	BL_30min_4	Mock_30min_1	Mock_30min_2	Mock_30min_3	Mock_30min_4	BL_1hr_1	BL_1hr_2	BL_1hr_3	BL_1hr_4	Mock_1hr_1	Mock_1hr_2	Mock_1hr_3	Mock_1hr_4	BL_2hr_1	BL_2hr_2	BL_2hr_3	BL_2hr_4	Mock_2hr_1	Mock_2hr_2	Mock_2hr_3	Mock_2hr_4	BL_4hr_1	BL_4hr_2	BL_4hr_3	BL_4hr_4	Mock_4hr_1	Mock_4hr_2	Mock_4hr_3	Mock_4hr_4	BL_8hr_1	BL_8hr_2	BL_8hr_3	Mock_8hr_1	Mock_8hr_2	Mock_8hr_3	Mock_8hr_4
AtEXO	AT4G08950	765.982	824.509	744.102	1025	1087.79	1002.07	842.347	661.686	872.328	767.225	1526.27	1106.61	1552.28	1281.9	529.426	346.052	570.239	352.8	249.748	195.255	203.606	193.177	220.273	226.136	169.83	221.059	180.859	197.898	145.401	154.009	316.101	376.941	293.397	336.618	205.218	246.718	246.896	159.706	693.953	519.925	752.783	353.774	351.324	304.287	351.746
AtEXL1	AT1G35140	451.176	574.063	443.131	657.587	794.268	733.256	667.769	507.154	797.568	608.799	1354.88	1014.89	1436.87	1170.54	335.014	199.325	376.228	173.545	149.382	82.5939	144.624	89.266	194.678	194.706	184.254	150.204	102.193	106.57	75.7611	81.9278	253.957	294.583	266.526	285.714	174.735	144.182	177.071	96.7738	229.123	177.623	279.195	98.1996	81.5958	82.08	116.228
AtEXL2	AT5G64260	3406.24	5092.58	4134.7	5099.52	5967.11	6642.71	2944.94	3077.91	3386.32	3407.94	4760.43	5859.08	5868.51	5290.15	2162.49	1839.17	1939.29	1707.87	5166.2	4034.54	4571.67	3838.91	2174.85	2136.37	1953.97	1620.25	6043.42	6706.41	5413.54	6108.09	2312.15	3412.43	2364.9	2179.76	7600.78	7754.27	6471.23	5074.45	2545.35	2448.34	2380.92	7952.53	6510.18	5765.38	5781.68
AtEXL3	AT5G51550	601.057	647.169	642.564	694.897	640.904	680.761	764.181	714.197	794.066	835.39	671.493	664.392	657.145	660.795	1046.85	1011.42	1207.37	1150.17	811.546	808.28	834.048	881.058	1909.66	1862.22	1987.94	1777.52	1116.62	1065.85	1216.2	1176.18	2185.71	2345.26	1938.4	2173.86	930.442	1022.45	875.559	1048.64	1748.94	1902.88	2025	856.295	897.733	901.844	811.758
AtEXL4	AT5G09440	338.398	437.91	387.94	410.518	507.058	520.914	280.72	309.806	334.024	311.257	579.366	626.604	644.563	562.856	439.671	389.616	410.337	333.387	823.79	698.788	879.119	654.761	550.235	506.76	525.082	588.448	1048.89	1227.62	841.838	1044.23	563.07	566.728	577.331	584.492	1521.44	1278.69	1406.04	1123.96	414.18	375.978	357.926	916.488	839.04	744.693	812.273
AtEXL5	AT2G17320	111.68	116.543	120.509	86.2698	119.232	96.3493	106.905	116.918	117.231	125.927	124.374	143.645	90.9318	134.195	98.7011	129.258	109.105	84.5447	108.265	104.493	111.42	106.113	147.575	136.514	123.056	151.234	100.229	151.397	104.633	133.732	139.797	164.642	90.4206	123.297	184.233	226.868	171.763	137.54	181.175	163.445	154.537	184.989	186.119	201.187	198.034
AtEXL6	AT3G02970	1.38778e-17	1.38778e-17	1.38778e-17	1.38778e-17	1.38778e-17	1.38778e-17	1.38778e-17	1.38778e-17	1.38778e-17	1.38778e-17	1.38778e-17	1.38778e-17	1.38778e-17	1.38778e-17	1.38778e-17	1.38778e-17	1.38778e-17	1.38778e-17	1.38778e-17	1.38778e-17	1.38778e-17	1.38778e-17	1.38778e-17	1.38778e-17	1.38778e-17	1.38778e-17	1.38778e-17	1.38778e-17	1.38778e-17	1.38778e-17	1.38778e-17	1.38778e-17	1.38778e-17	1.38778e-17	1.38778e-17	1.38778e-17	1.38778e-17	1.38778e-17	0.00593204	1.06881	0	0	0	3.29179e-05	0
AtEXL7	AT2G35150	14.8303	11.4512	14.4505	3.91951	10.387	14.8009	4.58269	7.15783	5.46476	7.8776	9.33362	12.2007	10.1564	8.32557	11.9633	13.4089	9.65305	9.3276	12.5404	9.73175	23.989	8.65682	7.74361	5.32051	11.416	9.50388	6.871	7.94593	9.28995	8.49309	14.1856	5.94659	4.65341	5.45191	15.831	9.84408	20.4484	14.6466	9.66499	7.90753	7.97286	15.1113	14.9338	11.0105	14.7411

## Sheet: E) EXO EXLs RNAseq, BR-response
EXO/EXL gene response to brassinolide treatment, highlighting differentially expressed genes, from Clark et al. Nature Communications (2021)
GeneName	ID	Gene Family		15 min up	30 min up	1h up	2h up	4h up	8h up	15 min down	30 min down	1h down	2h down	4h down	8h down
AtEXO	AT4G08950	EXO/EXL proteins				AT4G08950		AT4G08950	AT4G08950		AT4G08950
AtEXL1	AT1G35140	EXO/EXL proteins				AT1G35140	AT1G35140	AT1G35140	AT1G35140	AT1G35140	AT1G35140
AtEXL2	AT5G64260	EXO/EXL proteins								AT5G64260	AT5G64260	AT5G64260	AT5G64260	AT5G64260	AT5G64260
AtEXL3	AT5G51550	EXO/EXL proteins				AT5G51550	AT5G51550	AT5G51550	AT5G51550
AtEXL4	AT5G09440	EXO/EXL proteins									AT5G09440	AT5G09440	AT5G09440	AT5G09440	AT5G09440
AtEXL5	AT2G17230	EXO/EXL proteins										AT2G17230		AT2G17230	AT2G17230
AtEXL6	AT3G02970	EXO/EXL proteins
AtEXL7	AT2G35150	EXO/EXL proteins												AT2G35150
