# Supplementary material for: AGP and EXO‐LIKE genes promote brassinosteroid‐dependent anisotropic growth
Source: New Phytol. 2026 Mar 8;250(4):2384–98. doi: 10.1111/nph.71063 (PMC13103426; doi:10.1111/nph.71063)
Supplement: Supplementary file 3 — Dataset S3 Oligonucleotides and sgRNAs used in this study. [file NPH-250-2384-s001.xlsx]

## Sheet: Sheet1
New Phytologist Supporting Information
Article title:	AGP and EXO-LIKE genes promote brassinosteroid-dependent anisotropic growth
Authors:	Daria Novikova, Surbhi Rana, Kunkun Li, H. Nicholay Diaz-Ardila, Nicola Trozzi, Luis Alonso Baez, Thorsten Hamann, Mateusz Majda & Christian S. Hardtke
Article acceptance date: 15 February 2026

## Sheet: oligonucleotides
Guides and primers used in this study.
Oligonucleotides for AGP lines
	Name	FW	RW
Guides
	DN_AGP10_ex1	GTCAGAGGAAGAGCAAAACGACGA	AAACTCGTCGTTTTGCTCTTCCTC
	DN_AGP10_ex1.1	GTCAGGAAGTGGTGAACCAGCCGG	AAACCCGGCTGGTTCACCACTTCC
	DN_AGP2_ex1	GTCATCTCCAGCTCCAGGACCAGA	AAACTCTGGTCCTGGAGCTGGAGA
	DN_AGP2_ex1.1	GTCAAAAACAGTAATAGAAAGCAG	AAACCTGCTTTCTATTACTGTTTT
	DN_AGP11_ex1	GTCATTATAGAGATTAGTAAGAGG	AAACCCTCTTACTAATCTCTATAA
	DN_AGP11_ex1.1	GTCAGGTGGGTTCCTCAGCAACAG	AAACCTGTTGCTGAGGAACCCACC
	45_ga4.1	ATTGGGAGAAGGAGCAACTGACgg	AAACccGTCAGTTGCTCCTTCTCC
	41_ga4.2	ATTGGGCTTGAGCGAGTGCTGAAG	AAACCTTCAGCACTCGCTCAAGCC
	41_ga13.1	ATTGCTACCGAGGCGAAGAAAGCG	AAACCGCTTTCTTCGCCTCGGTAG
	43_ga13.2	ATTGCGGAGCTGGAGCCTCCACCG	AAACCGGTGGAGGCTCCAGCTCCG
	44_ga22.1	GTCAAAGACGGCGAGAATCTCCAA	AAACTTGGAGATTCTCGCCGTCTT
	42_ga22.2	GTCAAGCGTATGTTCTAATGATGG	AAACCCATCATTAGAACATACGCT
	41_ga24.1	ATTGGATGTTTGTTCAGATCGCTG	AAACCAGCGATCTGAACAAACATC
	44_ga24.2	GTCACAAGACGGTGAACATATTGG	AAACCCAATATGTTCACCGTCTTG
Genotyping
	AGP2	AACTATTTCCCAACCATCGCGT	GGCATGGTTACAACGACCCATC
	AGP11	TGCTTTAGCTTTGGACACCTCCT	ACGGCCTCATCTCATAATGTGA
	AGP10	AAACCCTCTTCGTCTCCTCCTC	AAACATGTAATCCTCCCAAATCCGA
	AGP4	ACTCGCTCAAGCCC	AAAGATTTGAAATAATTTGAGGG
	AGP22	GCTCAATCTCATTCTTCTTC	TCTACAAATCTCACGTCAC
	AGP24	ACAACAAACAACACAAATCT	AAGAAATCAGATCAACATAGAG
	AGP13	CACATCAAAACACACCAC	GATAATTTTATTGATTCAAATGTGG
Cloning
	pAGP1	agtcgacctgcaggcatgcaTATCGAATGCTTTGCTTC	ttggcatgaattcgatatcaATTTCAAAAAAGAGAGAGATTC
	pAGP2	agtcgacctgcaggcatgcaGTATCTGAATCCAATTCACAG	ttggcatgaattcgatatcaTTTTAGATTATCTCTTCTTTGTCTG
	pAGP4	agtcgacctgcaggcatgcaTTGGTAACTAGATCACTACAAG	ttggcatgaattcgatatcaTTCTCTCTCTTTCTCTTTGG
	pAGP5	agtcgacctgcaggcatgcaGTTTCACTAATTCATGACTAATTG	ttggcatgaattcgatatcaTGTTACGTATTGTTGAGAG
	pAGP7	agtcgacctgcaggcatgcaACATAACCGAGAAATCAAG	ttggcatgaattcgatatcaTTTTTCCACTCTCTCTAAAG
	pAGP13	agtcgacctgcaggcatgcaGATAAAAAGTTCGTTATTCAAGG	ttggcatgaattcgatatcaTGGGTTATCTCTAGGTGG
	pAGP16	agtcgacctgcaggcatgcaTCTATATATATGAGATATAATTTGAGATAAAC	ttggcatgaattcgatatcaCTCTTGGTGATTGATCCG
	pAGP17	agtcgacctgcaggcatgcaCTCTATTCGTAGTTGTAGATTAAG	ttggcatgaattcgatatcaAATTTGTAATTAGTTGAGAGAATTAAG
	pAGP20	agtcgacctgcaggcatgcaTCTGCTAGCACAACAACAC	ttggcatgaattcgatatcaCTCAAGATTTTACGGAGGAC
	pAGP22	agtcgacctgcaggcatgcaATCTTAGACCAAACAGATC	ttggcatgaattcgatatcaTCCTTTATCTTTATCTCCGG
	pAGP24	agtcgacctgcaggcatgcaCGTAGGAAACGCGGTGGTTTAAG	ttggcatgaattcgatatcaTATCTTCAAAAACGTTTTGAGTTTTTTTTGCTTTG
Oligonucleotides for EXO/EXL lines
Guides
	41_guide0	ATTGACCAACCATCTGTTGCCACG	AAACCGTGGCAACAGATGGTTGGT
	42_guide1	GTCAAAAATCCCTCAGTCGCCACG	AAACCGTGGCGACTGAGGGATTTT
	43_guide2	ATTGCGGCTGCTCCTCGACCAACG	AAACCGTTGGTCGAGGAGCAGCCG
	44_guide4	GTCACGTCTTCCACCACGACGCGA	AAACTCGCGTCGTGGTGGAAGACG
	45_guide6	ATTGGGCTCACGTGAAAGGCAGAG	AAACCTCTGCCTTTCACGTGAGCC
	41_guide3	ATTGCTGGACCCATGTGGTAACGG	AAACCCGTTACCACATGGGTCCAG
	42_guide7	GTCAAGGATATGACCGGACCCAAG	AAACCTTGGGTCCGGTCATATCCT
	43_guide5	ATTGCTTAAATATCCCCTCCGCCG	AAACCGGCGGAGGGGATATTTAAG
	44_guide2a	GTCACCGCCGTTAGTAGCGCCTAA	AAACTTAGGCGCTACTAACGGCGG
	45_guide4a	ATTGCCGCCGTTAGTCGCACCTAA	AAACTTAGGTGCGACTAACGGCGG
	42_guide6a	GTCAGTAACAGAACCGTAGCTCCG	AAACCGGAGCTACGGTTCTGTTAC
	43_guide0a	ATTGACGTGGCAACAGATGGTTGG	AAACCCAACCATCTGTTGCCACGT
	45_guide1a	ATTGGGTCGAGGATCTGTTCTCCG	AAACCGGAGAACAGATCCTCGACC
	41_guide5a	ATTGAGTCCACCTCCGTTACCACA	AAACTGTGGTAACGGAGGTGGACT
	42_guide7a	GTCAAGGCTATACAGAGACCAGAC	AAACGTCTGGTCTCTGTATAGCCT
	43_guide3a	ATTGTTGCACGTAGACATCATCGG	AAACCCGATGATGTCTACGTGCAA
Genotyping
	EXL1genoCRISPR	GGG ATA CTT CTT ATT GTT CGC	ATA TCC ATC TCC GAA CGG G
	EXL2genoCRISPR	ACA GCT GTC ACA CTC CTC	GCG AGT CCA CGA GCG TTG
	EXL3genoCRISPR	ATG CAT TCA CTT CCG GTG	GGA TTC GTC GCC AGC T
	EXL4genoCRISPR	GCC ATT CTT CTC GTT CTC	AGC GTT GTA ACT CGC TC
	EXL5genoCRISPR	CAT TAA CAA TGT CGT CTC CGG	CGG ATC TAG AGA CGT TGG
	EXL6genoCRISPR	TCC CCA TCA AAG GCC AAA AG	CTT TAA TTT TGG CTA GGG CG
	EXL7genoCRISPR	CGA GAC GAT GTC TCT CAT C	CAA GAC TAA GTA CAA GCC G
Cloning
	pEXO_kpnI_FP	GGTACCAAAAAAATCACATATATGATTCTTC
	pEXO_XmaI_RP		CCCGGGTTTTCTTTTTTTTGAGGAAAAGTG
	pEXO FP2	ATTCTTCAACACACATATGACATTGA
	pEXO attB4 F	ggggacaactttgtatagaaaagttgttattcttCAACACACATATGACATTGA
	pEXO Kpn1 FP2	GGTACCATTCTTCAACACACATATGACATTGA
	pEXO attB1r R		ggggactgcttttttgtacaaacttgtcccGGGTTTTCTTTTTTTTGAGGAAAAGTG
	EXL1 seq1	TGGCCAAAGCTACGCG
	EXL1_AttB1F	ggggacaagtttgtacaaaaaagcaggctttatgGCTTCTTTTGTGATGGGATAC
	EXL1_AttB2R		ggggaccactttgtacaagaaagctgggttAAACAGAGTCGAGCAAGAATCTGTT
	EXL5 seq1	CCCGTCGATGGTTGGTT
	EXL5_attB1F	ggggacaagtttgtacaaaaaagcaggctttatgTCGTCTCCGGCGACTACTATC
	EXL5_attB2R		ggggaccactttgtacaagaaagctgggttGTCGACAGAGTTAGGACCAGAGC
	EXL7 seq1	TGTAAACGGCTTGTACTT
	EXL7_attB1F	ggggacaagtttgtacaaaaaagcaggctttatgTCTCTCATCATCGTCTTCTTCTTC
	EXL7_AttB2R		ggggaccactttgtacaagaaagctgggttATTCATAGCGTTTGGTCCAAAGCAT
	EXL6 seq1	AAAGAACCACGACGGTACA
	EXL6_AttB1F	ggggacaagtttgtacaaaaaagcaggctttatgGCAATGGCGTCTGCTTCTTCCTC
	EXL6_attB2R		ggggaccactttgtacaagaaagctgggttCATAGGAGTCCAGCAAGATTTGGTCTTAG
	EXL4 AttB1F	ggggacaagtttgtacaaaaaagcaggctttatgGCTTATAACTACCGTTTTGCCAT
	EXL4 seq1	ATGAACCGATGCGGG
	EXL4_attB2 R		ggggaccactttgtacaagaaagctgggttAACCATAGTTTTACACGTCGAAGTCTG
	EXL3 seq1	TTATCCGTTCGCCGTAC
	EXL3_attB1 F	ggggacaagtttgtacaaaaaagcaggctttatgCATTCACTTCCGGTGAATCTCG
	EXL3_attB2 R		ggggaccactttgtacaagaaagctgggttATCAAGCGCATTGGGTCCGGTACAG
	EXL2 seq1	CCGTCGTTCTAACGGC
	EXL2_attB1 F	ggggacaagtttgtacaaaaaagcaggctttatgGCTTCTAATTACCGTTTTGCC
	EXL2_attB2R		ggggaccactttgtacaagaaagctgggttAACCAGAGTCTTGCACGTCGAACTC
	EXL1 FP attB1a	caaaaaagcaggctttatgGCTTCTTTTGTGATGGGATACTTCTTATTG
	EXL1 RP attB2a		gaaagctgggttaaACAGAGTCGAGCAAGAATCTGTTTTAGG
	EXL6 FP attB1a	caaaaaagcaggctttatgGCAATGGCGTCTGCTTCTTCCTCC
	EXL6 RP attB2a		gtacaagaaagctgggtCATAGGAGTCCAGCAAGATTTGGTCTTAGGGTC
	pEXL1 kpn1	CATAGGTACCATGACTCAGACCCTACTTTTTCTTG
	pEXL1 Xma1		CATACCCGGGTTAATTTCTGTAATGTAGAAGCAAGAAAAC
	pEXL1 seq1	GTCATTTTTAATTACAGACGG
	pEXL2 Kpn1	CATAGGTACCCGATGTTCCTAAAATCGAAAATTAC
	pEXL2 Xma1		CATACCCGGGTGAGAAGGGTAGTTATATCAGATTGAAG
	pEXL2 seq	CTTGGTATTCAAAACCAAAACA
	pEXL3 Kpn1	CATAGGTACCGGGCCCATCCTCCTTATCCTTC
	pEXL3 Xma1		CATACCCGGGGGTTTTTTTTTTATTGGGTGAAAAAAGTAAAT
	pEXL3 seq	CGAGGGTTTGATGACGTC
	pEXL4 Kpn1	CATAGGTACCGGAATTAGTTTAACCAAAAACGTG
	pEXL4 Xma1		CATACCCGGGTTTGGGAGTATATAGAGTGAGAAGAG
	pEXL4 seq	GCTTAGCTATAGCTAGTAGC
	pEXL5 Kpn1	CATAGGTACCGCTGCGTTTGCGTTTTGATAGT
	pEXL5 Xma1		CATACCCGGGTGTTAATGGTTAAGAGTGAGGGTTTTG
	pEXL5 seq	CTAACAAATTTGCTTCCAGCC
	pEXL7 Kpn1	CATAGGTACCTTTGACTCATGAATCTGGAGAAAGAGC
	pEXL7 Xma1		CATACCCGGGCGTCTCGGTGGGTTTATGATTTGC
	pEXL7 seq	CTTTCACGAATCTATTTTGACA
	pEXL6 Kpn1	CATAGGTACCCCTCGCAAACCAAACCGAAG
	pEXL6 Xma1		CATACCCGGGTTGCCACCGCGTGAAAAAAAC
	pEXL1 Kpn1 downstream	CATAGGTACCCTTACTTCAGAAACTTGAGCTGGAG
	pEXL1_Kpn1 upstream	CATAGGTACCAATGGAATGCTGGTTTTCCATGAATAG
	pEXL3 seq2 RP		GAACTAGCAGAGACACTAAACTG
	pEXL4 Seq2 RP		GCATATCATTGAGAGAATGAAATC
	pEXL4 seq3 RP		TGTATTTAACACGTGAATTTCAGTCG
	pEXL1 Kpn12(full)	CATAGGTACCGGGAAAGTTTCGAAGAGCTCCT
	pEXL5 seq2	GATCGATATTGAAATGGATGGT
	pEXL2 seq2	GCATATAAACACATCCTATACAC
	pEXO seq1	GAAATTATACGTAGCATTATACAT
qPCR
	exl1_fw	CCCGTTCGGAGATGGATATTAC
	exl1_rw	GGATACGAACCTTTCCCATAGAC
	exl5_fw	CGCTTCTCTCTACACAGATCAAA
	exl5_rw	GTTGGCCGTGGGAGTATTTA
	exl7_fw	GTGGAAGACAGTGAGGCTATAC
	exl7_rw	GAGATCCATGAGAGTACGTTGAG
	Fq-SAND (At2g28390)	AACTCTATGCAGCATTTGATCCACT
	Rq-SAND (At2g28390)	TGATTGCATATCTTTATCGCCATC
